# Supplementary material for: Detection of Echinococcus multilocularis in coyotes in Washington State, USA highlights need for increased wildlife surveillance
Source: PLoS Negl Trop Dis. 2026 Mar 24;20(3):e0013502. doi: 10.1371/journal.pntd.0013502 (PMC13012483; doi:10.1371/journal.pntd.0013502)
Supplement: S1 Data — Sequences include those extracted from positive control samples and publicly available sequences on GenBank (see S1 Table). (FAS) [file pntd.0013502.s003.fas]

>YH39 WAUSA Washington Whidbey Island
atgattgttttgtttcgacgtaatttaatagatttaccaattaattattctttgaattattattgaagtagtgggtttgtattgtctatgtttatgattcttcaaatttttactggagtattgttgtcttttttgtatgtagctgattttatgtgtagatttttcatggttatgaatttatctaatgattctttttttacttgatgtttgcgttattggcatatggtaggtgtaaatgtactgtttattttgttattctttcatatgggtatggctttgtattatggtagttatgttaagaagggtgtttggaatgttggttttgtgttatatttgttagttatgggtgaggcatttactggttatatcttaccttggcatcagatgtcttattgggctgccactgtccttacttcaattgttgatagtttgccgttggttggttctatggtctataagtatgtggttggtggattttcggtgtcgggtgtaacattgattcgtgtgttatcggttcatatttgtttggggtttgttatattaggattaatgtttgttcatttattttatcttcataagagtggtaacagtaatccgttgttttcatttaatttgtttaatgatttggtgtattttcattcatatttttctgttaaggatttggtcttgtttatgtttacttgtagactggtagttttttggttgttttttgctcctgatttattggtagatatagaggcatatttagaggctgattatctgaaaactcctgttagtattaagcctgagtgatattttttagccttttatgctattcttcggtgtattaattctaaggttggggggttgttgttgattttatcttttatttttttcttatgagtaccaactgagggtggcactagtgtttatagagtttggcgtcaggttaatttttggttagttgttagtttgtttttgtcattgacttatttaggtgggtgtcacccagagtatccttatttggttatttgtcagttgtttagggtagtaatggtgtttatgatgtttgtttttaagttatattaaatgagagtggtgtgattaggtagttgggtattgactttggatcataagcgtattggagtgatttatagattattaggtatatggtctggttttgttnnnnnnnnnnnnngtttgttgattcgtgttaattttttggagccttattataatgttatacctttggattgttataattttttggtgactaatcatggtataataatgatctttttttttttgatgccwatattaattggcgggtttggtaattatttattgcctttgttgggtggtttgtctgatttgaatctgccacgtttgaatgctttgagtgcgtggcttttgattccttcattagttttgttgttgattagtatgtgtttgggtgctggtgttggttggactttttatcctccattgtcttcttcatatttttctaggagtagtggtgttgattttttgatgttttctttgcatttagcaggtgtttctagagtttttagttctataaattttatttgtactttgtatagtgtttttatgactaatgtattttctcggacttctattgttctttggtcatatttatttacttctattttattgttagtgacgttgcctgttttggctgctgctattactatgcttttgtttgatcgtaaattttgttctgctttttttgatccgttaggtgggggtgatcctattttatttcagcatatgttttggttttttggtcatccggaggtttatgttttgattctgcctggatttggtataattagtcatatttgtttaagtataagtggtaattttgatgcgtttgggttttatggtttgttatttgctatgttttctatagtgtgtttagggagtagtgtttggggtcatcatatgtttactgttgggttggatgtgaagacggcggttttttttagttctgttacgatgattataggtgttccgactggtataaaggtgtttacttggttgtatatgttgtttaattctagtgtaaataagagtgatcctattttgtggtgggttatttcttttatagtgttgtttacgtttggtggtgttactggtatagttttatctgcttgtgtgttggataatgttttacacgatacttgatttgtggtggctcattttcattatgttatgtcgttaggttcttatataaggattgttgttatgtttatttgatggtgaccgttgattactggtttgaggttgaataagtgttatgtttgtacgcgtggtttatattgatattgttatattttcttttgtattctctgtgttgttttgttttttgtgttgtgtagttgatagattatttgggttttgggtttttttggagttgtgcaggttagcaattattccttcattttttgttggggctaatttaaanttttataatttatataggtctttgttgagctatgtaataatgtgtggattatcgtctgtgctattagtctctgggttatttattaatagcttgtattattttatattttttgggtttgttgtgaagtttggtttgtttccatttatgttatgggtgtatcgtgtgtttagggttggtagctgggtgtttatattttttttaagtgttgttatgaagtttcctgtgttatttttttgttttttgtatcaagtctccggggtttatttagtgtttgttgattgtgggttgactatatttgtgtgtaggtgtttagtgtgattttttaggttgagttgagaatatatatgatgtcatatttctttgtcgtctgttgctacattggttgttgcatgtttttatagtggtatagagatttgtttttttatttattggtattactttttctgggggttatgtagaattatttattttgtggttgtagcagattcaacagatttaaagggatactatttttggttgttttgttttttattattagtgactcctgtgtctatgcctttagtatataagttgagtgtgtgtgttggtatattttattcttcagtttatatcttgttgatttgggctatttatagattttctgagcagttttttttgtttaagttgggtggtgattatttttatagttatgtatttaataattgggttgagtag
>YH40 WAUSA Washington Whidbey Island
atgattgttttgtttcgacgtaatttaatagatttaccaattaattattctttgaattattattgaagtagtgggtttgtattgtctatgtttatgattcttcaaatttttactggagtattgttgtcttttttgtatgtagctgattttatgtgtagatttttcatggttatgaatttatctaatgattctttttttacttgatgtttgcgttattggcatatggtaggtgtaaatgtactgtttattttgttattctttcatatgggtatggctttgtattatggtagttatgttaagaagggtgtttggaatgttggttttgtgttatatttgttagttatgggtgaggcatttactggttatatcttaccttggcatcagatgtcttattgggctgccactgtccttacttcaattgttgatagtttgccgttggttggttctatggtctataagtatgtggttggtggattttcggtgtcgggtgtaacattgattcgtgtgttatcggttcatatttgtttggggtttgttatattaggattaatgtttgttcatttattttatcttcataagagtggtaacagtaatccgttgttttcatttaatttgtttaatgatttggtgtattttcattcatatttttctgttaaggatttggtcttgtttatgtttacttgtagactggtagttttttggttgttttttgctcctgatttattggtagatatagaggcatatttagaggctgattatctgaaaactcctgttagtattaagcctgagtgatattttttagccttttatgctattcttcggtgtattaattctaaggttggggggttgttgttgattttatcttttatttttttcttatgagtaccaactgagggtggcactagtgtttatagagtttggcgtcaggttaatttttggttagttgttagtttgtttttgtcattgacttatttaggtgggtgtcacccagagtatccttatttggttatttgtcagttgtttagggtagtaatggtgtttatgatgtttgtttttaagttatattaaatgagagtggtgtgattaggtagttgggtattgactttggatcataagcgtattggagtgatttatagattattaggtatatggtctggttttgttggtttaagttttagtttgttgattcgtgttaattttttggagccttattataatgttatacctttggattgttataattttttggtgactaatcatggtataataatgatctttttttwtttgangccwatattaattggcgggtttggtaattatttattgcctttgttgggtggtttgtctgatttgaatctgccacgtttgaatgctttgagtgcgtggcttttgattccttcattagttttgttgttgattagtatgtgtttgggtgctggtgttggttggactttttatcctccattgtcttcttcatatttttctaggagtagtggtgttgattttttgatgttttctttgcatttagcaggtgtttctagagtttttagttctataaattttatttgtactttgtatagtgtttttatgactaatgtattttctcggacttctattgttctttggtcatatttatttacttctattttattgttagtgacgttgcctgttttggctgctgctattactatgcttttgtttgatcgtaaattttgttctgctttttttgatccgttaggtgggggtgatcctattttatttcagcatatgttttggttttttggtcatccggaggtttatgttttgattctgcctggatttggtataattagtcatatttgtttaagtataagtggtaattttgatgcgtttgggttttatggtttgttatttgctatgttttctatagtgtgtttagggagtagtgtttggggtcatcatatgtttactgttgggttggatgtgaagacggcggttttttttagttctgttacgatgattataggtgttccgactggtataaaggtgtttacttggttgtatatgttgtttaattctagtgtaaataagagtgatcctattttgtggtgggttatttcttttatagtgttgtttacgtttggtggtgttactggtatagttttatctgcttgtgtgttggataatgttttacacgatacttgatttgtggtggctcattttcattatgttatgtcgttaggttcttatataaggattgttgttatgtttatttgatggtgaccgttgattactggtttgaggttgaataagtgttatgtttgtacgcgtggtttatattgatattgttatattttcttttgtattctctgtgttgttttgttttttgtgttgtgtagttgatagattatttgggttttgggtttttttggagttgtgcaggttagcaattattccttcattttttgttggggctaatttaaatttttataatttatataggtctttgttgagctatgtaataatgtgtggattatcgtctgtgctattagtctctgggttatttattaatagcttgtattattttatattttttgggtttgttgtgaagtttggtttgtttccatttatgttatgggtgtatcgtgtgtttagggttggtagctgggtgtttatattttttttaagtgttgttatgaagtttcctgtgttatttttttgttttttgtatcaagtctccggggtttatttagtgtttgttgattgtgggttgactatatttgtgtgtaggtgtttagtgtgattttttaggttgagttgagaatatatatgatgtcatatttctttgtcgtctgttgctacattggttgttgcatgtttttatagtggtatagagatttgtttttttatttattggtattactttttctgggggttatgtagaattatttattttgtggttgtagcagattcaacagatttaaagggatactatttttggttgttttgttttttattattagtgactcctgtgtctatgcctttagtatataagttgagtgtgtgtgttggtatattttattcttcagtttatatcttgttgatttgggctatttatagattttctgagcagttttttttgtttaagttgggtggtgattatttttatagttatgtatttaataattgggttgagtag
>YH79 WAUSA Washington Whidbey Island
nngattgttttgtttcgacgtaatttaatagatttaccaattaattattctttgaattattattgaagtagtgggtttgtattgtctatgtttatgattcttcaaatttttactggagtattgttgtcttttttgtatgtagctgattttatgtgtagatttttcatggttatgaatttatctaatgattctttttttacttgatgtttgcgttattggcatatggtaggtgtaaatgtactgtttattttgttattctttcatatgggtatggctttgtattatggtagttatgttaagaagggtgtttggaatgttggttttgtgttatatttgttagttatgggtgaggcatttactggttatatcttaccttggcatcagatgtcttattgggctgccactgtccttacttcaattgttgatagtttgccgttggttggttctatggtctataagtatgtggttggtggattttcggtgtcgggtgtaacattgattcgtgtgttatcggttcatatttgtttggggtttgttatattaggattaatgtttgttcatttattttatcttcataagagtggtaacagtaatccgttgttttcatttaatttgtttaatgatttggtgtattttcattcatatttttctgttaaggatttggtcttgtttatgtttacttgtagactggtagttttttggttgttttttgctcctgatttattggtagatatagaggcatatttagaggctgattatctgaaaactcctgttagtattaagcctgagtgatattttttagccttttatgctattcttcggtgtattaattctaaggttggggggttgttgttgattttatcttttatttttttcttatgagtaccaactgagggtggcactagtgtttatagagtttggcgtcaggttaatttttggttagttgttagtttgtttttgtcattgacttatttaggtgggtgtcacccagagtatccttatttggttatttgtcagttgtttagggtagtaatggtgtttatgatgtttgtttttaagttatattaaatgagagtggtgtgattaggtagttgggtattgactttggatcataagcgtattggagtgatttatagattattaggtatatggtctggttttgttggtnnnnnnnnnnnnnnnnnnnnnnnnnnnnnnnnnnnnnnnnnnnnnnnnnnnnnnnnnnnnnnnnnnnnnnnnnnnnnnnnnnnnnnnnnnnnnnnnnnnnnnnnnnnnnnnnnnnnnnnnnnnnnnnnnnnnnnnnnnnnnnnnnnnnnnnnnnnnnnnnnnnnnnnnnnnnnnnnnnnnnnnnnnnnnnnnnnnnnnnnnnnnnnnnnnnnnnnnnnnnnnnnnnnnnnnnnnnnnnnnnnnnnnnnnnnnnnnnnnnnnnnnnnnnnnnnnnnnnnnnnnnnnnnnnnnnnnnnnnnnnnnnnnnnnnnnnnnnnnnnnnnnnnnnnnnnnnnnnnnnnnnnnnnnnnnnnnnnnnnnnnnnnnnnnnnnnnnnnnnnnnnnnnnnnnnnnnnnnnnnnnnnnnnnnnnnnnnnnnnnnnnnnnnnnnnnnnnnnnnnnnnnnnnnnnnnnnnnnnnnnnnnnnnnnnnnnnnnnnnnnnnnnnnnnnnnnnnnnnnnnnnnnnnnnnnnnnnnnnnnnnnnnnnnnnnnnnnnnnnnnnnnnnnnnnnnnnnnnnnnnnnnnnnnnnnnnnnnnnnnnnnnnnnnnnnnnnnnnnnnnnnnttnggtttttnggtcatccggaggtttatgttttgattctgcctggatttggtataattagtcatatttgtttaagtataagtggtaattttgatgcgtttgggttttatggtttgttatttgctatgttttctatagtgtgtttagggagtagtgtttggggtcatcatatgtttactgttgggttggatgtgaagacggcggttttttttagttctgttacgatgattataggtgttccgactggtataaaggtgtttacttggttgtatatgttgtttaattctagtgtaaataagagtgatcctattttgtggtgggttatttcttttatagtgttgtttacgtttggtggtgttactggtatagttttatctgcttgtgtgttggataatgttttacacgatacttgatttgtggtggctcattttcattatgttatgtcgttaggttcttatataaggattgttgttatgtttatttgatggtgaccgttgattactggtttgaggttgaataagtgttatgtttgtacgcgtggtttatattgatattgttatattttcttttgtattctctgtgttgttttgttttttgtgttgtgtagttgatagattatttgggttttgggtttttttggagttgtgcaggttagcaattattccttcattttttgttggggctaatttaaatttttataatttatataggtctttgttgagctatgtaataatgtgtggattatcgtctgtgctattagtctctgggttatttattaatagcttgtattattttatattttttgggtttgttgtgaagtttggtttgtttccatttatgttatgggtgtatcgtgtgtttagggttggtagctgggtgtttatattttttttaagtgttgttatgaagtttcctgtgttatttttttgttttttgtatcaagtctccggggtttatttagtgtttgttgattgtgggttgactatatttgtgtgtaggtgtttagtgtgattttttaggttgagttgagaatatatatgatgtcatatttctttgtcgtctgttgctacattggttgttgcatgtttttatagtggtatagagatttgtttttttatttattggtattactttttctgggggttatgtagaattatttattttgtggttgtagcagattcaacagatttaaagggatactatttttggttgttttgttttttattattagtgactcctgtgtctatgcctttagtatataagttgagtgtgtgtgttggtatattttattcttcagtttatatcttgttgatttgggctatttatagattttctgagcagttttttttgtttaagttgggtggtgattatttttatagttatgtatttaataattgggttgagtag
>YH130 WAUSA Washington Whidbey Island
atgattgttttgtttcgacgtaatttaatagatttaccaattaattattctttgaattattattgaagtagtgggtttgtattgtctatgtttatgattcttcaaatttttactggagtattgttgtcttttttgtatgtagctgattttatgtgtagatttttcatggttatgaatttatctaatgattctttttttacttgatgtttgcgttattggcatatggtaggtgtaaatgtactgtttattttgttattctttcatatgggtatggctttgtattatggtagttatgttaagaagggtgtttggaatgttggttttgtgttatatttgttagttatgggtgaggcatttactggttatatcttaccttggcatcagatgtcttattgggctgccactgtccttacttcaattgttgatagtttgccgttggttggttctatggtctataagtatgtggttggtggattttcggtgtcgggtgtaacattgattcgtgtgttatcggttcatatttgtttggggtttgttatattaggattaatgtttgttcatttattttatcttcataagagtggtaacagtaatccgttgttttcatttaatttgtttaatgatttggtgtattttcattcatatttttctgttaaggatttggtcttgtttatgtttacttgtagactggtagttttttggttgttttttgctcctgatttattggtagatatagaggcatatttagaggctgattatctgaaaactcctgttagtattaagcctgagtgatattttttagccttttatgctattcttcggtgtattaattctaaggttggggggttgttgttgattttatcttttatttttttcttatgagtaccaactgagggtggcactagtgtttatagagtttggcgtcaggttaatttttggttagttgttagtttgtttttgtcattgacttatttaggtgggtgtcacccagagtatccttatttggttatttgtcagttgtttagggtagtaatggtgtttatgatgtttgtttttaagttatattaaatgagagtggtgtgattaggtagttgggtattgactttggatcataagcgtattggagtgatttatagattattaggtatatggtctggttttgttggtttaagttttagtttgttgattcgtgttaattttttggagccttattataatgttatacctttggattgttataattttttggtgactaatcatggtataataatgatctttttttttttgatgcctatattaattggcgggtttggtaattatttattgcctttgttgggtggtttgtctgatttgaatctgccacgtttgaatgctttgagtgcgtggcttttgattccttcattagttttgttgttgattagtatgtgtttgggtgctggtgttggttggactttttatcctccattgtcttcttcatatttttctaggagtagtggtgttgattttttgatgttttctttgcatttagcaggtgtttctagagtttttagttctataaattttatttgtactttgtatagtgtttttatgactaatgtattttctcggacttctattgttctttggtcatatttatttacttctattttattgttagtgacgttgcctgttttggctgctgctattactatgcttttgtttgatcgtaaattttgttctgctttttttgatccgttaggtgggggtgatcctattttatttcagcatatgttttggttttttggtcatccggaggtttatgttttgattctgcctggatttggtataattagtcatatttgtttaagtataagtggtaattttgatgcgtttgggttttatggtttgttatttgctatgttttctatagtgtgtttagggagtagtgtttggggtcatcatatgtttactgttgggttggatgtgaagacggcggttttttttagttctgttacgatgattataggtgttccgactggtataaaggtgtttacttggttgtatatgttgtttaattctagtgtaaataagagtgatcctattttgtggtgggttatttcttttatagtgttgtttacgtttggtggtgttactggtatagttttatctgcttgtgtgttggataatgttttacacgatacttgatttgtggtggctcattttcattatgttatgtcgttaggttcttatataaggattgttgttatgtttatttgatggtgaccgttgattactggtttgaggttgaataagtgttatgtttgtacgcgtggtttatattgatattgttatattttcttttgtattctctgtgttgttttgttttttgtgttgtgtagttgatagattatttgggttttgggtttttttggagttgtgcaggttagcaattattccttcattttttgttggggctaatttaaatttttataatttatataggtctttgttgagctatgtaataatgtgtggattatcgtctgtgctattagtctctgggttatttattaatagcttgtattattttatattttttgggtttgttgtgaagtttggtttgtttccatttatgttatgggtgtatcgtgtgtttagggttggtagctgggtgtttatattttttttaagtgttgttatgaagtttcctgtgttatttttttgttttttgtatcaagtctccggggtttatttagtgtttgttgattgtgggttgactatatttgtgtgtaggtgtttagtgtgattttttaggttgagttgagaatatatatgatgtcatatttctttgtcgtctgttgctacattggttgttgcatgtttttatagtggtatagagatttgtttttttatttattggtattactttttctgggggttatgtagaattatttattttgtggttgtagcagattcaacagatttaaagggatactatttttggttgttttgttttttattattagtgactcctgtgtctatgcctttagtatataagttgagtgtgtgtgttggtatattttattcttcagtttatatcttgttgatttgggctatttatagattttctgagcagttttttttgtttaagttgggtggtgattatttttatagttatgtatttaataattgggttgagtag
>OR911407.1 MtG h28 Canada British Columbia
atgattgttttgtttcgacgtaatttaatagatttaccaattaattattctttgaattattattgaagtagtgggtttgtattgtctatgtttatgattcttcaaatttttactggagtattgttgtcttttttgtatgtagctgattttatgtgtagatttttcatggttatgaatttatctaatgattctttttttacttgatgtttgcgttattggcatatggtaggtgtaaatgtactgtttattttgttattctttcatatgggtatggctttgtattatggtagttatgttaagaagggtgtttggaatgttggttttgtgttatatttgttagttatgggtgaggcatttactggttatatcttaccttggcatcagatgtcttattgggctgccactgtccttacttcaattgttgatagtttgccgttggttggttctatggtctataagtatgtggttggtggattttcggtgtcgggtgtaacattgattcgtgtgttatcggttcatatttgtttggggtttgttatattaggattaatgtttgttcatttattttatcttcataagagtggtaacagtaatccgttgttttcatttaatttgtttaatgatttggtgtattttcattcatatttttctgttaaggatttggtcttgtttatgtttacttgtagactggtagttttttggttgttttttgctcctgatttattggtagatatagaggcatatttagaggctgattatctgaaaactcctgttagtattaagcctgagtgatattttttagccttttatgctattcttcggtgtattaattctaaggttggggggttgttgttgattttatcttttatttttttcttatgagtaccaactgagggtggcactagtgtttatagagtttggcgtcaggttaatttttggttagttgttagtttgtttttgtcattgacttatttaggtgggtgtcacccagagtatccttatttggttatttgtcagttgtttagggtagtaatggtgtttatgatgtttgtttttaagttatattaaatgagagtggtgtgattaggtagttgggtattgactttggatcataagcgtattggagtgatttatagattattaggtatatggtctggttttgttggtttaagttttagtttgttgattcgtgttaattttttggagccttattataatgttatacctttggattgttataattttttggtgactaatcatggtataataatgatctttttttttttgatgcctatattaattggcgggtttggtaattatttattgcctttgttgggtggtttgtctgatttgaatctgccacgtttgaatgctttgagtgcgtggcttttgattccttcattagttttgttgttgattagtatgtgtttgggtgctggtgttggttggactttttatcctccattgtcttcttcatatttttctaggagtagtggtgttgattttttgatgttttctttgcatttagcaggtgtttctagagtttttagttctataaattttatttgtactttgtatagtgtttttatgactaatgtattttctcggacttctattgttctttggtcatatttatttacttctattttattgttagtgacgttgcctgttttggctgctgctattactatgcttttgtttgatcgtaaattttgttctgctttttttgatccgttaggtgggggtgatcctattttatttcagcatatgttttggttttttggtcatccggaggtttatgttttgattctgcctggatttggtataattagtcatatttgtttaagtataagtggtaattttgatgcgtttgggttttatggtttgttatttgctatgttttctatagtgtgtttagggagtagtgtttggggtcatcatatgtttactgttgggttggatgtgaagacggcggttttttttagttctgttacgatgattataggtgttccgactggtataaaggtgtttacttggttgtatatgttgtttaattctagtgtaaataagagtgatcctattttgtggtgggttatttcttttatagtgttgtttacgtttggtggtgttactggtatagttttatctgcttgtgtgttggataatgttttacacgatacttgatttgtggtggctcattttcattatgttatgtcgttaggttcttatataaggattgttgttatgtttatttgatggtgaccgttgattactggtttgaggttgaataagtgttatgtttgtacgcgtggtttatattgatattgttatattttcttttgtattctctgtgttgttttgttttttgtgttgtgtagttgatagattatttgggttttgggtttttttggagttgtgcaggttagcaattattccttcattttttgttggggctaatttaaatttttataatttatataggtctttgttgagctatgtaataatgtgtggattatcgtctgtgctattagtctctgggttatttattaatagcttgtattattttatattttttgggtttgttgtgaagtttggtttgtttccatttatgttatgggtgtatcgtgtgtttagggttggtagctgggtgtttatattttttttaagtgttgttatgaagtttcctgtgttatttttttgttttttgtatcaagtctccggggtttatttagtgtttgttgattgtgggttgactatatttgtgtgtaggtgtttagtgtgattttttaggttgagttgagaatatatatgatgtcatatttctttgtcgtctgttgctacattggttgttgcatgtttttatagtggtatagagatttgtttttttatttattggtattactttttctgggggttatgtagaattatttattttgtggttgtagcagattcaacagatttaaagggatactatttttggttgttttgttttttattattagtgactcctgtgtctatgcctttagtatataagttgagtgtgtgtgttggtatattttattcttcagtttatatcttgttgatttgggctatttatagattttctgagcagttttttttgtttaagttgggtggtgattatttttatagttatgtatttaataattgggttgagtag
>LC720729.1 A27 Japan Hokkaido
atgattgttttgtttcgacgtaatttaatagatttaccaattaattattctttgaattattattgaagtagtgggtttgtattgtctatgtttatgattcttcaaatttttactggagtattgttgtcttttttgtatgtagctgattttatgtgtagattttttatggttatgaatttatctaatgattctttttttacttgatgtttgcgttattggcatatggtaggtgtaaatgtactgtttattttgttattctttcatatgggtatggctttgtattatggtagttatgttaagaagggtgtttggaatgttggttttgtgttatatttgttagttatgggtgaggcatttactggttatattttaccttggcatcagatgtcttattgggctgccactgtccttacttcaattgttgatagtttgccgttggttggttctatggtctataagtatgtggttggtggattttcggtgtcgggtgtaacattgattcgtgtgttatcggttcatatttgtttggggtttgttatattaggattaatgtttgttcatttattttatcttcataagagtggtaacagtaatccgttgttttcatttaatttgtttaatgatttggtgtattttcattcatatttttctgttaaggatttagtcttgtttatgtttacttgtagattggtagttttttggttgttttttgctcctgatttattggtagatatagaggcatatttagaggctgattatctgaaaactcctgttagtattaagcctgagtgatattttttagccttttatgctattcttcggtgtattaattctaaggttggggggttgttgttgattttatcttttatttttttcttatgagtaccaactgagggtggcactagtgtttatagagtttggcgtcaggttaatttttggttagttgttagtttgtttttgtcattgacttatttaggtgggtgtcacccagagtatccttatttggttatttgtcagttgtttagggtagtaatggtgtttatggtgtttgtttttaagttatattaaatgagagtggtgtgattaggtagttgggtattgactttggatcataagcgtattggagtgatttatagattattaggtatatggtctggttttgttggtttaagttttagtttgttgattcgtgttaattttttggagccttattataatgttatacctttggattgttataattttttggtgactaatcatggtataataatgatctttttttttttgatgcctatattaattggtgggtttggtaattatttattgcctttgttgggtggtttgtctgatttgaatttgccacgtttgaatgctttgagtgcgtggcttttgattccttcattagttttgttgttgattagtatgtgtttgggtgctggtgttggttggactttttatcctccattgtcttcttcatatttttctaggagtagtggtgttgattttttgatgttttctttgcatttagcaggtgtttctagagtttttagttctataaattttatttgtactttgtatagtgtttttatgactaatgtattttctcggacttctattgttctttggtcatatttatttacttctattttattgttagtgacgttgcctgttttggctgctgctattactatgcttttgtttgatcgtaaattttgttctgctttttttgatccgttaggtggtggtgatcctattctatttcagcatatgttttggttttttggtcatccggaggtttatgttttgattctgcctggatttggtataattagtcatatttgtttaagtataagtggtaattttgatgcgtttgggttttatggtttgttgtttgctatgttttctatagtgtgtttagggagtagtgtttggggtcatcatatgtttactgttgggttggatgtgaagacggcggttttttttagttctgttacgatgattataggtgttccgactggtataaaggtgtttacttggttgtatatgttgcttaattctagtgtaaataagagtgatcctattttgtggtgggttatttcttttatagtgttgtttacgtttggtggtgttactggtatagttttatctgcttgtgtgttggataatgttttacacgatacttgatttgtggtggctcattttcattatgttatgtcgttaggttcttatataaggattgttgttatgtttatttgatggtgaccgttgattactggtttgaggttgaataagtgttatgtttgtacgcgtggtttatattgatattgttatattttcgtttgtattctctgtgttgttttgttttttgtgttgtgtagttgatagattatttgggttttgggtttttttggagttgtgtaggttagcaattattccttcattttttgttggggctaatttaaatttttataatttatataggtctttgttgagctatgtaataatgtgtggattatcgtctgtgctattagtctctgggttatttataaatagcttgtattattttatattttttgggtttgttgtgaagtttggtttgtttccatttatgttatgggtgtatcgtgtgtttagggttggtagctgggtgtttatattttttttaagtgttgttatgaagtttcctgtgttatttttttgttttttgtatcaagtctctggggtttatttagtgtttgttgattgtgggttgactatatttgtgtgtaggtgtttagtgtgattttttaggttgagttgagaatatatatgatgtcatatttctttgtcgtctgttgctacattggttgttgcatgtttttatagtggtatagagatttgtttttttatttattggtattactttttctgggggttatgtagaattatttattttgtggttgtagcagatttaacagatttaaagggatactatttttggttgttttgttttttattattagtgactcctgtgtctatgcctttagtatataagttgagtgtgtgtgttggtatattttattcttcagtttatatcttgttgatttgggctatttatagattttctgagcagttttttttgtataagttgggtggtgattatttttatagttatgtatttaataattgggttgagtag
>OR911388.2 FE 735 France
atgattgttttgtttcgacgtaatttaatagatttaccaattaattattctttgaattattattgaagtagtgggtttgtrttgtctatgtttatgattcttcaaatttttactggagtattgttgtcttttttgtatgtagctgattttatgtgtagatttttcatggttatgaatttatctaatgattctttttttacttgatgtttgcgttattggcatatggtaggtgtaaatgtactgtttattttgttattctttcatatgggtatggctttgtattatggtagttatgttaagaagggtgtttggaatgttggttttgtgttatatttgttagttatgggtgaggcatttactggttatatcttaccttggcatcagatgtcttattgggctgccactgtccttacttcaattgttgatagtttgccgttggttggttctatggtctataagtatgtggttggtggattttcggtgtcgggtgtaacattgattcgtgtgttatcggttcatatttgtttggggtttgttatattaggattaatgtttgttcatttattttatcttcataagagtggtaacagtaatccgttgttttcatttaatttgtttaatgatttggtgtattttcattcatatttttctgttaaggatttagtcttgtttatgtttacttgtagactggtagttttttggttgttttttgctcctgatttattggtagatatagaggcatatttagaggctgattatctgaaaactcctgttagtattaagcctgagtgatattttttagccttttatgctattcttcggtgtattaattctaaggttggggggttgttgttgattttatcttttatttttttcttatgagtaccaactgagggtggcactagtgtttatagagtttggcgtcaggttaatttttggttagttgttagtttgtttttgtcattgacttatttaggtgggtgtcacccagagtatccttatttggttatttgtcagttgtttagggtagtaatggtgtttatgatgtttgtttttaagttatattaaatgagagtggtgtgattaggtagttgggtattgactttggatcataagcgtattggagtgatttatagattattaggtatatggtctggttttgttggtttaagttttagtttgttgattcgtgttaattttttggagccttattataatgttatacctttggattgttataattttttggtgactaatcatggtataataatgatctttttttttttgatgcctatattaattggcgggtttggtaattatttattgcctttgttgggtggtttgtctgatttgaatctgccacgtttgaatgctttgagtgcgtggcttttgattccttcattagttttgttgttgattagtatgtgtttgggtgctggtgttggttggactttttatcctccattgtcttcttcatatttttctaggagtagtggtgttgattttttgatgttttctttgcatttagcaggtgtttctagagtttttagttctataaattttatttgtactttgtatagtgtttttatgactaatgtattttctcggacttctattgttctttggtcatatttatttacttctattttattgttagtgacgttgcctgttttggctgctgctattactatgcttttgtttgatcgtaaattttgttctgctttttttgatccgttaggtgggggtgatcctattttatttcagcatatgttttggttttttggtcatccggaggtttatgttttgattctgcctggatttggtatgattagtcatatttgtttaagtataagtggtaattttgatgcgtttgggttttatggtttgttatttgctatgttttctatagtgtgtttagggagtagtgtttggggtcatcatatgtttactgttgggttggatgtgaagacggcggttttttttagttctgttacgatgattataggtgttccgactggtataaaggtgtttacttggttgtatatgttgcttaattctagtgtaaataagagtgatcctattttgtggtgggttatttcttttatagtgttgtttacgtttggtggtgttactggtatagttttatctgcttgtgtgttggataatgttttacacgatacttgatttgtggtggctcattttcattatgttatgtcgttaggttcttatataaggattgttgttatgtttatttgatggtgaccgttgattactggtttgaggttgaataagtgttatgtttgtacgcgtggtttatattgatattgttatattttcttttgtattctctgtgttgttttgttttttatgttgtgtagttgatagattatttgggttttgggtttttttggagttgtgcaggttagcaattattccttcattttttgttggggctaatttaaatttttataatttatataggtctttgttgagctatgtaataatgtgtggattatcgtctgtgctattagtctctgggttatttattaatagcttgtattattttatattttttgggtttgttgtgaagtttggtttgtttccatttatgttatgggtgtatcgtgtgtttagggttggtagctgggtgtttatattttttttaagtgttgttatgaagtttcctgtgttatttttttgttttttgtatcaagtctccggggtttatttagtgtttgttgattgtgggttgactatatttgtgtgtaggtgtttagtgtgattttttaggttgagttgagaatatatatgatgtcatatttctttgtcgtctgttgctacattggttgttgcatgtttttatagtggtatagagatttgtttttttatttattggtattactttttctgggggttatgtagaattatttattttgtggttgtagcagattcaacagatttaaagggatactatttttggttgttttgttttttattattagtgactcctgtgtctatgcctttagtatataagttgagtgtgtgtgttggtatattttattcttcagtctatatcttgttgatttgggctatttatagattttctgagcagttttttttgtttaagttgggtggtgattatttttatagttatgtatttaataattgggttgagtag
>OR911390.2 FE 779 France
atgattgttttgtttcgacgtaatttaatagatttaccaattaattattctttgaattattattgaagtagtgggtttgtrttgtctatgtttatgattcttcaaatttttactggagtattgttgtcttttttgtatgtagctgattttatgtgtagatttttcatggttatgaatttatctaatgattctttttttacttgatgtttgcgttattggcatatggtaggtgtaaatgtactgtttattttgttattctttcatatgggtatggctttgtattatggtagttatgttaagaagggtgtttggaatgttggttttgtgttatatttgttagttatgggtgaggcatttactggttatatcttaccttggcatcagatgtcttattgggctgccactgtccttacttcaattgttgatagtttgccgttggttggttctatggtctataagtatgtggttggtggattttcggtgtcgggtgtaacattgattcgtgtgttatcggttcatatttgtttggggtttgttatattaggattaatgtttgttcatttattttatcttcataagagtggtaacagtaatccgttgttttcatttaatttgtttaatgatttggtgtattttcattcatatttttctgttaaggatttagtcttgtttatgtttacttgtagactggtagttttttggttgttttttgctcctgatttattggtagatatagaggcatatttagaggctgattatctgaaaactcctgttagtattaagcctgagtgatattttttagccttttatgctattcttcggtgtattaattctaaggttggggggttgttgttgattttatcttttatttttttcttatgagtaccaactgagggtggcactagtgtttatagagtttggcgtcaggttaatttttggttagttgttagtttgtttttgtcattgacttatttaggtgggtgtcacccagagtatccttatttggttatttgtcagttgtttagggtagtaatggtgtttatgatgtttgtttttaagttatattaaatgagagtggtgtgattaggtagttgggtattgactttggatcataagcgtattggagtgatttatagattattaggtatatggtctggttttgttggtttaagttttagtttgttgattcgtgttaattttttggagccttattataatgttatacctttggattgttataattttttggtgactaatcatggtataataatgatctttttttttttgatgcctatattaattggcgggtttggtaattatttattgcctttgttgggtggtttgtctgatttgaatctgccacgtttgaatgctttgagtgcgtggcttttgattccttcattagttttgttgttgattagtatgtgtttgggtgctggtgttggttggactttttatcctccattgtcttcttcatatttttctaggagtagtggtgttgattttttgatgttttctttgcatttagcaggtgtttctagagtttttagttctataaattttatttgtactttgtatagtgtttttatgactaatgtattttctcggacttctattgttctttggtcatatttatttacttctattttattgttagtgacgttgcctgttttggctgctgctattactatgcttttgtttgatcgtaaattttgttctgctttttttgatccgttaggtgggggtgatcctattttatttcagcatatgttttggttttttggtcatccggaggtttatgttttgattctgcctggatttggtataattagtcatatttgtttaagtataagtggtaattttgatgcgtttgggttttatggtttgttatttgctatgttttctatagtgtgtttagggagtagtgtttggggtcatcatatgtttactgttgggttggatgtgaagacggcggttttttttagttctgttacgatgattataggtgttccgactggtataaaggtgtttacttggttgtatatgttgcttaattctagtgtaaataagagtgatcctattttgtggtgggttatttcttttatagtgttgtttacgtttggtggtgttactggtatagttttatctgcttgtgtgttggataatgttttacacgatacttgatttgtggtggctcattttcattatgttatgtcgttaggttcttatataaggattgttgttatgtttatttgatggtgaccgttgattactggtttgaggttgaataagtgttatgtttgtacgcgtggtttatattgatattgttatattttcttttgtattctctgtgttgttttgttttttatgttgtgtagttgatagattatttgggttttgggtttttttggagttgtgcaggttagcaattattccttcattttttgttggggctaatttaaatttttataatttatataggtctttgttgagctatgtaataatgtgtggattatcgtctgtgctattagtctctgggttatttattaatagcttgtattattttatattttttgggtttgttgtgaagtttggtttgtttccatttatgttatgggtgtatcgtgtgtttagggttggtagctgggtgtttatattttttttaagtgttgttatgaagtttcctgtgttatttttttgttttttgtatcaagtctccggggtttatttagtgtttgttgattgtgggttgactatatttgtgtgtaggtgtttagtgtgattttttaggttgagttgagaatatatatgatgtcatatttctttgtcgtctgttgctacattggttgttgcatgtttttatagtggtatagagatttgtttttttatttattggtattactttttctgggggttatgtagaattatttattttgtggttgtagcagattcaacagatttaaagggatactatttttggttgttttgttttttattattagtgactcctgtgtctatgcctttagtatataagttgagtgtgtgtgttggtatattttattcttcagtttatatcttgttgatttgggctatttatagattttctgagcagttttttttgtttaagttgggtggtgattatttttatagttatgtatttaataattgggttgagtag
>LC720726.1 HUEm1 Japan Hokkaido
atgattgttttgtttcgacgtaatttaatagatttaccaattaattattctttgaattattattgaagtagtgggtttgtattgtctatgtttatgattcttcaaatttttactggagtattgttgtcttttttgtatgtagctgattttatgtgtagattttttatggttatgaatttatctaatgattctttttttacttgatgtttgcgttattggcatatggtaggtgtaaatgtactgtttattttgttattctttcatatgggtatggctttgtattatggtagttatgttaagaagggtgtttggaatgttggttttgtgttatatttgttagttatgggtgaggcatttactggttatattttaccttggcatcagatgtcttattgggctgccactgtccttacttcaattgttgatagtttgccgttggttggttctatggtctataagtatgtggttggtggattttcggtgtcgggtgtaacattgattcgtgtgttatcggttcatatttgtttggggtttgttatattaggattaatgtttgttcatttattttatcttcataagagtggtaacagtaatccgttgttttcatttaatttgtttaatgatttggtgtattttcattcatatttttctgttaaggatttagtcttgtttatgtttacttgtagattggtagttttttggttgttttttgctcctgatttattggtagatatagaggcatatttagaggctgattatctgaaaactcctgttagtattaagcctgagtgatattttttagccttttatgctattcttcggtgtattaattctaaggttggggggttgttgttgattttatcttttatttttttcttatgagtaccaactgagggtggcactagtgtttatagagtttggcgtcaggttaatttttggttagttgttagtttgtttttgtcattgacttatttaggtgggtgtcacccagagtatccttatttggttatttgtcagttgtttagggtagtaatggtgtttatgatgtttgtttttaagttatattaaatgagagtggtgtgattaggtagttgggtattgactttggatcataagcgtattggagtgatttatagattattaggtatatggtctggttttgttggtttaagttttagtttgttgattcgtgttaattttttggagccttattataatgttatacctttggattgttataattttttggtgactaatcatggtataataatgatctttttttttttgatgcctatattaattggtgggtttggtaattatttattgcctttgttgggtggtttgtctgatttgaatttgccacgtttgaatgctttgagtgcgtggcttttgattccttcattagttttgttgttgattagtatgtgtttgggtgctggtgttggttggactttttatcctccattgtcttcttcatatttttctaggagtagtggtgttgattttttgatgttttctttgcatttagcaggtgtttctagagtttttagttctataaattttatttgtactttgtatagtgtttttatgactaatgtattttctcggacttctattgttctttggtcatatttatttacttctattttattgttagtgacgttgcctgttttggctgctgctattactatgcttttgtttgatcgtaaattttgttctgctttttttgatccgttaggtggtggtgatcctattctatttcagcatatgttttggttttttggtcatccggaggtttatgttttgattctgcctggatttggtataattagtcatatttgtttaagtataagtggtaattttgatgcgtttgggttttatggtttgttgtttgctatgttttctatagtgtgtttagggagtagtgtttggggtcatcatatgtttactgttgggttggatgtgaagacggcggttttttttagttctgttacgatgattataggtgttccgactggtataaaggtgtttacttggttgtatatgttgcttaattctagtgtaaataagagtgatcctattttgtggtgggttatttcttttatagtgttgtttacgtttggtggtgttactggtatagttttatctgcttgtgtgttggataatgttttacacgatacttgatttgtggtggctcattttcattatgttatgtcgttaggttcttatataaggattgttgttatgtttatttgatggtgaccgttgattactggtttgaggttgaataagtgttatgtttgtacgcgtgatttatattgatattgttatattttcgtttgtattctctgtgttgttttgttttttgtgttgtgtagttgatagattatttgggttttgggtttttttggagttgtgtaggttagcaattattccttcattttttgttggggctaatttaaatttttataatttatataggtctttgttgagctatgtaataatgtgtggattatcgtctgtgctattagtctctgggttatttataaatagcttgtattattttatattttttgggtttgttgtgaagtttggtttgtttccatttatgttatgggtgtatcgtgtgtttatggttggtagctgggtgtttatattttttttaagtgttgttatgaagtttcctgtgttatttttttgttttttgtatcaagtctctggggtttatttagtgtttgttgattgtgggttgactatatttgtgtgtaggtgtttagtgtgattttttaggttgagttgagaatatatatgatgtcatatttctttgtcgtctgttgctacattggttgttgcatgtttttatagtggtatagagatttgtttttttatttattggtattactttttctgggggttatgtagaattatttattttgtggttgtagcagattcaacagatttaaagggatactatttttggttgttttgttttttattattagtgactcctgtatctatgcctttagtatataagttgagtgtgtgtgttggtatattttattcttcagtttatatcttgttgatttgggctatttatagattttctgagcagttttttttgtttaagttgggtggtgattatttttatagttatgtatttaataattgggttgagtag
>LC720735.1 HUEm10 Japan Hokkaido
atgattgttttgtttcgacgtaatttaatagatttaccaattaattattctttgaattattattgaagtagtgggtttgtattgtctatgtttatgattcttcaaatttttactggagtattgttgtcttttttgtatgtagctgattttatgtgtagattttttatggttatgaatttatctaatgattctttttttacttgatgtttgcgttattggcatatggtaggtgtaaatgtactgtttattttgttattctttcatatgggtatggctttgtattatggtagttatgttaagaagggtgtttggaatgttggttttgtgttatatttgttagttatgggtgaggcatttactggttatattttaccttggcatcagatgtcttattgggctgccactgtccttacttcaattgttgatagtttgccgttggttggttctatggtctataagtatgtggttggtggattttcggtgtcgggtgtaacattgattcgtgtgttatcggttcatatttgtttggggtttgttatattaggattaatgtttgttcatttattttatcttcataagagtggtaacagtaatccgttgttttcatttaatttgtttaatgatttggtgtattttcattcatatttttctgttaaggatttagtcttgtttatgtttacttgtagattggtagttttttggttgttttttgctcctgatttattggtagatatagaggcatatttagaggctgattatctgaaaactcctgttagtattaagcctgagtgatattttttagccttttatgctattcttcggtgtattaattctaaggttggggggttgttgttgattttatcttttatttttttcttatgagtaccaactgagggtggcactagtgtttatagagtttggcgtcaggttaatttttggttagttgttagtttgtttttgtcattgacttatttaggtgggtgtcacccagagtatccttatttggttatttgtcagttgtttagggtagtaatggtgtttatgatgtttgtttttaagttatattaaatgagagtggtgtgattaggtagttgggtattgactttggatcataagcgtattggagtgatttatagattattaggtatatggtctggttttgttggtttaagttttagtttgttgattcgtgttaattttttggagccttattataatgttatacctttggattgttataattttttggtgactaatcatggtataataatgatctttttttttttgatgcctatattaattggtgggtttggtaattatttattgcctttgttgggtggtttgtctgatttgaatttgccacgtttgaatgctttgagtgcgtggcttttgattccttcattagttttgttgttgattagtatgtgtttgggtgctggtgttggttggactttttatcctccattgtcttcttcatatttttctaggagtagtggtgttgattttttgatgttttctttgcatttagcaggtgtttctagagtttttagttctataaattttatttgtactttgtatagtgtttttatgactaatgtattttctcggacttctattgttctttggtcatatttatttacttctattttattgttagtgacgttgcctgttttggctgctgctattactatgcttttgtttgatcgtaaattttgttctgctttttttgatccgttaggtggtggtgatcctattctatttcagcatatgttttggttttttggtcatccggaggtttatgttttgattctgcctggatttggtataattagtcatatttgtttaagtataagtggtaattttgatgcgtttgggttttatggtttgttgtttgctatgttttctatagtgtgtttagggagtagtgtttggggtcatcatatgtttactgttgggttggatgtgaagacggcggttttttttagttctgttacgatgattataggtgttccgactggtataaaggtgtttacttggttgtatatgttgcttaattctagtgtaaataagagtgatcctattttgtggtgggttatttcttttatagtgttgtttacgtttggtggtgttactggtatagttttatctgcttgtgtgttggataatgttttacacgatacttgatttgtggtggctcattttcattatgttatgtcgttaggttcttatataaggattgttgttatgtttatttgatggtgaccgttgattactggtttgaggttgaataagtgttatgtttgtacgcgtgatttatattgatattgttatattttcgtttgtattctctgtgttgttttgttttttgtgttgtgtagttgatagattatttgggttttgggtttttttggagttgtgtaggttagcaattattccttcattttttgttggggctaatttaaatttttataatttatataggtctttgttgagctatgtaataatgtgtggattatcgtctgtgctattagtctctgggttatttataaatagcttgtattattttatattttttgggtttgttgtgaagtttggtttgtttccatttatgttatgggtgtatcgtgtgtttatggttggtagctgggtgtttatattttttttaagtgttgttatgaagtttcctgtgttatttttttgttttttgtatcaagtctctggggtttatttagtgtttgttgattgtgggttgactatatttgtgtgtaggtgtttagtgtgattttttaggttgagttgagaatatatatgatgtcatatttctttgtcgtctgttgctacattggttgttgcatgtttttatagtggtatagagatttgtttttttatttattggtattactttttctgggggttatgtagaattatttattttgtggttgtagcagattcaacagatttaaagggatactatttttggttgttttgttttttattattagtgactcctgtatctatgcctttagtatataagttgagtgtgtgtgttggtatattttattcttcagtttatatcttgttgatttgggctatttatagattttctgagcagttttttttgtttaagttgggtggtgattatttttatagttatgtatttaataattgggttgagtag
>LC744000.1 HUEm104 Japan Hokkaido
atgattgttttgtttcgacgtaatttaatagatttaccaattaattattctttgaattattattgaagtagtgggtttgtattgtctatgtttatgattcttcaaatttttactggagtattgttgtcttttttgtatgtagctgattttatgtgtagattttttatggttatgaatttatctaatgattctttttttacttgatgtttgcgttattggcatatggtaggtgtaaatgtactgtttattttgttattctttcatatgggtatggctttgtattatggtagttatgttaagaagggtgtttggaatgttggttttgtgttatatttgttagttatgggtgaggcatttactggttatattttaccttggcatcagatgtcttattgggctgccactgtccttacttcaattgttgatagtttgccgttggttggttctatggtctataagtatgtggttggtggattttcggtgtcgggtgtaacattgattcgtgtgttatcggttcatatttgtttggggtttgttatattaggattaatgtttgttcatttattttatcttcataagagtggtaacagtaatccgttgttttcatttaatttgtttaatgatttggtgtattttcattcatatttttctgttaaggatttagtcttgtttatgtttacttgtagattggtagttttttggttgttttttgctcctgatttattggtagatatagaggcatatttagaggctgattatctgaaaactcctgttagtattaagcctgagtgatattttttagccttttatgctattcttcggtgtattaattctaaggttggggggttgttgttgattttatcttttatttttttcttatgagtaccaactgagggtggcactagtgtttatagagtttggcgtcaggttaatttttggttagttgttagtttgtttttgtcattgacttatttaggtgggtgtcacccagagtatccttatttggttatttgtcagttgtttagggtagtaatggtgtttatgatgtttgtttttaagttatattaaatgagagtggtgtgattaggtagttgggtattgactttggatcataagcgtattggagtgatttatagattattaggtatatggtctggttttgttggtttaagttttagtttgttgattcgtgttaattttttggagccttattataatgttatacctttggattgttataattttttggtgactaatcatggtataataatgatctttttttttttgatgcctatattaattggtgggtttggtaattatttattgcctttgttgggtggtttgtctgatttgaatttgccacgtttgaatgctttgagtgcgtggcttttgattccttcattagttttgttgttgattagtatgtgtttgggtgctggtgttggttggactttttatcctccattgtcttcttcatatttttctaggagtagtggtgttgattttttgatgttttctttgcatttagcaggtgtttctagagtttttagttctataaattttatttgtactttgtatagtgtttttatgactaatgtattttctcggacttctattgttctttggtcatatttatttacttctattttattgttagtgacgttgcctgttttggctgctgctattactatgcttttgtttgatcgtaaattttgttctgctttttttgatccgttaggtggtggtgatcctattctatttcagcatatgttttggttttttggtcatccggaggtttatgttttgattctgcctggatttggtataattagtcatatttgtttaagtataagtggtaattttgatgcgtttgggttttatggtttgttgtttgctatgttttctatagtgtgtttagggagtagtgtttggggtcatcatatgtttactgttgggttggatgtgaagacggcggttttttttagttctgttacgatgattataggtgttccgactggtataaaggtgtttacttggttgtatatgttgcttaattctagtgtaaataagagtgatcctattttgtggtgggttatttcttttatagtgttgtttacgtttggtggtgttactggtatagttttatctgcttgtgtgttggataatgttttacacgatacttgatttgtggtggctcattttcattatgttatgtcgttaggttcttatataaggattgttgttatgtttatttgatggtgaccgttgattactggtttgaggttgaataagtgttatgtttgtacgcgtgatttatattgatattgttatattttcgtttgtattctctgtgttgttttgttttttgtgttgtgtagttgatagattatttgggttttgggtttttttggagttgtgtaggttagcaattattccttcattttttgttggggctaatttaaatttttataatttatataggtctttgttgagctatgtaataatgtgtggattatcgtctgtgctattagtctctgggttatttataaatagcttgtattattttatattttttgggtttgttgtgaagtttggtttgtttccatttatgttatgggtgtatcgtgtgtttatggttggtagctgggtgtttatattttttttaagtgttgttatgaagtttcctgtgttatttttttgttttttgtatcaagtctctggggtttatttagtgtttgttgattgtgggttgactatatttgtgtgtaggtgtttagtgtgattttttaggttgagttgagaatatatatgatgtcatatttctttgtcgtctgttgctacattggttgttgcatgtttttatagtggtatagagatttgtttttttatttattggtattactttttctgggggttatgtagaattatttattttgtggttgtagcagattcaacagatttaaagggatactatttttggttgttttgttttttattattagtgactcctgtatctatgcctttagtatataagttgagtgtgtgtgttggtatattttattcttcagtttatatcttgttgatttgggctatttatagattttctgagcagttttttttgtttaagttgggtggtgattatttttatagttatgtatttaataattgggttgagtag
>LC720736.1 HUEm11 Japan Hokkaido
atgattgttttgtttcgacgtaatttaatagatttaccaattaattattctttgaattattattgaagtagtgggtttgtattgtctatgtttatgattcttcaaatttttactggagtattgttgtcttttttgtatgtagctgattttatgtgtagattttttatggttatgaatttatctaatgattctttttttacttgatgtttgcgttattggcatatggtaggtgtaaatgtactgtttattttgttattctttcatatgggtatggctttgtattatggtagttatgttaagaagggtgtttggaatgttggttttgtgttatatttgttagttatgggtgaggcatttactggttatattttaccttggcatcagatgtcttattgggctgccactgtccttacttcaattgttgatagtttgccgttggttggttctatggtctataagtatgtggttggtggattttcggtgtcgggtgtaacattgattcgtgtgttatcggttcatatttgtttggggtttgttatattaggattaatgtttgttcatttattttatcttcataagagtggtaacagtaatccgttgttttcatttaatttgtttaatgatttggtgtattttcattcatatttttctgttaaggatttagtcttgtttatgtttacttgtagattggtagttttttggttgttttttgctcctgatttattggtagatatagaggcatatttagaggctgattatctgaaaactcctgttagtattaagcctgagtgatattttttagccttttatgctattcttcggtgtattaattctaaggttggggggttgttgttgattttatcttttatttttttcttatgagtaccaactgagggtggcactagtgtttatagagtttggcgtcaggttaatttttggttagttgttagtttgtttttgtcattgacttatttaggtgggtgtcacccagagtatccttatttggttatttgtcagttgtttagggtagtaatggtgtttatgatgtttgtttttaagttatattaaatgagagtggtgtgattaggtagttgggtattgactttggatcataagcgtattggagtgatttatagattattaggtatatggtctggttttgttggtttaagttttagtttgttgattcgtgttaattttttggagccttattataatgttatacctttggattgttataattttttggtgactaatcatggtataataatgatctttttttttttgatgcctatattaattggtgggtttggtaattatttattgcctttgttgggtggtttgtctgatttgaatttgccacgtttgaatgctttgagtgcgtggcttttgattccttcattagttttgttgttgattagtatgtgtttgggtgctggtgttggttggactttttatcctccattgtcttcttcatatttttctaggagtagtggtgttgattttttgatgttttctttgcatttagcaggtgtttctagagtttttagttctataaattttatttgtactttgtatagtgtttttatgactaatgtattttctcggacttctattgttctttggtcatatttatttacttctattttattgttagtgacgttgcctgttttggctgctgctattactatgcttttgtttgatcgtaaattttgttctgctttttttgatccgttaggtggtggtgatcctattctatttcagcatatgttttggttttttggtcatccggaggtttatgttttgattctgcctggatttggtataattagtcatatttgtttaagtataagtggtaattttgatgcgtttgggttttatggtttgttgtttgctatgttttctatagtgtgtttagggagtagtgtttggggtcatcatatgtttactgttgggttggatgtgaagacggcggttttttttagttctgttacgatgattataggtgttccgactggtataaaggtgtttacttggttgtatatgttgcttaattctagtgtaaataagagtgatcctattttgtggtgggttatttcttttatagtgttgtttacgtttggtggtgttactggtatagttttatctgcttgtgtgttggataatgttttacacgatacttgatttgtggtggctcattttcattatgttatgtcgttaggttcttatataaggattgttgttatgtttatttgatggtgaccgttgattactggtttgaggttgaataagtgttatgtttgtacgcgtgatttatattgatattgttatattttcgtttgtattctctgtgttgttttgttttttgtgttgtgtagttgatagattatttgggttttgggtttttttggagttgtgtaggttagcaattattccttcattttttgttggggctaatttaaatttttataatttatataggtctttgttgagctatgtaataatgtgtggattatcgtctgtgctattagtctctgggttatttataaatagcttgtattattttatattttttgggtttgttgtgaagtttggtttgtttccatttatgttatgggtgtatcgtgtgtttatggttggtagctgggtgtttatattttttttaagtgttgttatgaagtttcctgtgttatttttttgttttttgtatcaagtctctggggtttatttagtgtttgttgattgtgggttgactatatttgtgtgtaggtgtttagtgtgattttttaggttgagttgagaatatatatgatgtcatatttctttgtcgtctgttgctacattggttgttgcatgtttttatagtggtatagagatttgtttttttatttattggtattactttttctgggggttatgtagaattatttattttgtggttgtagcagattcaacagatttaaagggatactatttttggttgttttgttttttattattagtgactcctgtatctatgcctttagtatataagttgagtgtgtgtgttggtatattttattcttcagtttatatcttgttgatttgggctatttatagattttctgagcagttttttttgtttaagttgggtggtgattatttttatagttatgtatttaataattgggttgagtag
>LC720737.1 HUEm12 Japan Hokkaido
atgattgttttgtttcgacgtaatttaatagatttaccaattaattattctttgaattattattgaagtagtgggtttgtattgtctatgtttatgattcttcaaatttttactggagtattgttgtcttttttgtatgtagctgattttatgtgtagattttttatggttatgaatttatctaatgattctttttttacttgatgtttgcgttattggcatatggtaggtgtaaatgtactgtttattttgttattctttcatatgggtatggctttgtattatggtagttatgttaagaagggtgtttggaatgttggttttgtgttatatttgttagttatgggtgaggcatttactggttatattttaccttggcatcagatgtcttattgggctgccactgtccttacttcaattgttgatagtttgccgttggttggttctatggtctataagtatgtggttggtggattttcggtgtcgggtgtaacattgattcgtgtgttatcggttcatatttgtttggggtttgttatattaggattaatgtttgttcatttattttatcttcataagagtggtaacagtaatccgttgttttcatttaatttgtttaatgatttggtgtattttcattcatatttttctgttaaggatttagtcttgtttatgtttacttgtagattggtagttttttggttgttttttgctcctgatttattggtagatatagaggcatatttagaggctgattatctgaaaactcctgttagtattaagcctgagtgatattttttagccttttatgctattcttcggtgtattaattctaaggttggggggttgttgttgattttatcttttatttttttcttatgagtaccaactgagggtggcactagtgtttatagagtttggcgtcaggttaatttttggttagttgttagtttgtttttgtcattgacttatttaggtgggtgtcacccagagtatccttatttggttatttgtcagttgtttagggtagtaatggtgtttatgatgtttgtttttaagttatattaaatgagagtggtgtgattaggtagttgggtattgactttggatcataagcgtattggagtgatttatagattattaggtatatggtctggttttgttggtttaagttttagtttgttgattcgtgttaattttttggagccttattataatgttatacctttggattgttataattttttggtgactaatcatggtataataatgatctttttttttttgatgcctatattaattggtgggtttggtaattatttattgcctttgttgggtggtttgtctgatttgaatttgccacgtttgaatgctttgagtgcgtggcttttgattccttcattagttttgttgttgattagtatgtgtttgggtgctggtgttggttggactttttatcctccattgtcttcttcatatttttctaggagtagtggtgttgattttttgatgttttctttgcatttagcaggtgtttctagagtttttagttctataaattttatttgtactttgtatagtgtttttatgactaatgtattttctcggacttctattgttctttggtcatatttatttacttctattttattgttagtgacgttgcctgttttggctgctgctattactatgcttttgtttgatcgtaaattttgttctgctttttttgatccgttaggtggtggtgatcctattctatttcagcatatgttttggttttttggtcatccggaggtttatgttttgattctgcctggatttggtataattagtcatatttgtttaagtataagtggtaattttgatgcgtttgggttttatggtttgttgtttgctatgttttctatagtgtgtttagggagtagtgtttggggtcatcatatgtttactgttgggttggatgtgaagacggcggttttttttagttctgttacgatgattataggtgttccgactggtataaaggtgtttacttggttgtatatgttgcttaattctagtgtaaataagagtgatcctattttgtggtgggttatttcttttatagtgttgtttacgtttggtggtgttactggtatagttttatctgcttgtgtgttggataatgttttacacgatacttgatttgtggtggctcattttcattatgttatgtcgttaggttcttatataaggattgttgttatgtttatttgatggtgaccgttgattactggtttgaggttgaataagtgttatgtttgtacgcgtgatttatattgatattgttatattttcgtttgtattctctgtgttgttttgttttttgtgttgtgtagttgatagattatttgggttttgggtttttttggagttgtgtaggttagcaattattccttcattttttgttggggctaatttaaatttttataatttatataggtctttgttgagctatgtaataatgtgtggattatcgtctgtgctattagtctctgggttatttataaatagcttgtattattttatattttttgggtttgttgtgaagtttggtttgtttccatttatgttatgggtgtatcgtgtgtttatggttggtagctgggtgtttatattttttttaagtgttgttatgaagtttcctgtgttatttttttgttttttgtatcaagtctctggggtttatttagtgtttgttgattgtgggttgactatatttgtgtgtaggtgtttagtgtgattttttaggttgagttgagaatatatatgatgtcatatttctttgtcgtctgttgctacattggttgttgcatgtttttatagtggtatagagatttgtttttttatttattggtattactttttctgggggttatgtagaattatttattttgtggttgtagcagattcaacagatttaaagggatactatttttggttgttttgttttttattattagtgactcctgtatctatgcctttagtatataagttgagtgtgtgtgttggtatattttattcttcagtttatatcttgttgatttgggctatttatagattttctgagcagttttttttgtttaagttgggtggtgattatttttatagttatgtatttaataattgggttgagtag
>LC720738.1 HUEm13 Japan Hokkaido
atgattgttttgtttcgacgtaatttaatagatttaccaattaattattctttgaattattattgaagtagtgggtttgtattgtctatgtttatgattcttcaaatttttactggagtattgttgtcttttttgtatgtagctgattttatgtgtagattttttatggttatgaatttatctaatgattctttttttacttgatgtttgcgttattggcatatggtaggtgtaaatgtactgtttattttgttattctttcatatgggtatggctttgtattatggtagttatgttaagaagggtgtttggaatgttggttttgtgttatatttgttagttatgggtgaggcatttactggttatattttaccttggcatcagatgtcttattgggctgccactgtccttacttcaattgttgatagtttgccgttggttggttctatggtctataagtatgtggttggtggattttcggtgtcgggtgtaacattgattcgtgtgttatcggttcatatttgtttggggtttgttatattaggattaatgtttgttcatttattttatcttcataagagtggtaacagtaatccgttgttttcatttaatttgtttaatgatttggtgtattttcattcatatttttctgttaaggatttagtcttgtttatgtttacttgtagattggtagttttttggttgttttttgctcctgatttattggtagatatagaggcatatttagaggctgattatctgaaaactcctgttagtattaagcctgagtgatattttttagccttttatgctattcttcggtgtattaattctaaggttggggggttgttgttgattttatcttttatttttttcttatgagtaccaactgagggtggcactagtgtttatagagtttggcgtcaggttaatttttggttagttgttagtttgtttttgtcattgacttatttaggtgggtgtcacccagagtatccttatttggttatttgtcagttgtttagggtagtaatggtgtttatgatgtttgtttttaagttatattaaatgagagtggtgtgattaggtagttgggtattgactttggatcataagcgtattggagtgatttatagattattaggtatatggtctggttttgttggtttaagttttagtttgttgattcgtgttaattttttggagccttattataatgttatacctttggattgttataattttttggtgactaatcatggtataataatgatctttttttttttgatgcctatattaattggtgggtttggtaattatttattgcctttgttgggtggtttgtctgatttgaatttgccacgtttgaatgctttgagtgcgtggcttttgattccttcattagttttgttgttgattagtatgtgtttgggtgctggtgttggttggactttttatcctccattgtcttcttcatatttttctaggagtagtggtgttgattttttgatgttttctttgcatttagcaggtgtttctagagtttttagttctataaattttatttgtactttgtatagtgtttttatgactaatgtattttctcggacttctattgttctttggtcatatttatttacttctattttattgttagtgacgttgcctgttttggctgctgctattactatgcttttgtttgatcgtaaattttgttctgctttttttgatccgttaggtggtggtgatcctattctatttcagcatatgttttggttttttggtcatccggaggtttatgttttgattctgcctggatttggtataattagtcatatttgtttaagtataagtggtaattttgatgcgtttgggttttatggtttgttgtttgctatgttttctatagtgtgtttagggagtagtgtttggggtcatcatatgtttactgttgggttggatgtgaagacggcggttttttttagttctgttacgatgattataggtgttccgactggtataaaggtgtttacttggttgtatatgttgcttaattctagtgtaaataagagtgatcctattttgtggtgggttatttcttttatagtgttgtttacgtttggtggtgttactggtatagttttatctgcttgtgtgttggataatgttttacacgatacttgatttgtggtggctcattttcattatgttatgtcgttaggttcttatataaggattgttgttatgtttatttgatggtgaccgttgattactggtttgaggttgaataagtgttatgtttgtacgcgtgatttatattgatattgttatattttcgtttgtattctctgtgttgttttgttttttgtgttgtgtagttgatagattatttgggttttgggtttttttggagttgtgtaggttagcaattattccttcattttttgttggggctaatttaaatttttataatttatataggtctttgttgagctatgtaataatgtgtggattatcgtctgtgctattagtctctgggttatttataaatagcttgtattattttatattttttgggtttgttgtgaagtttggtttgtttccatttatgttatgggtgtatcgtgtgtttatggttggtagctgggtgtttatattttttttaagtgttgttatgaagtttcctgtgttatttttttgttttttgtatcaagtctctggggtttatttagtgtttgttgattgtgggttgactatatttgtgtgtaggtgtttagtgtgattttttaggttgagttgagaatatatatgatgtcatatttctttgtcgtctgttgctacattggttgttgcatgtttttatagtggtatagagatttgtttttttatttattggtattactttttctgggggttatgtagaattatttattttgtggttgtagcagattcaacagatttaaagggatactatttttggttgttttgttttttattattagtgactcctgtatctatgcctttagtatataagttgagtgtgtgtgttggtatattttattcttcagtttatatcttgttgatttgggctatttatagattttctgagcagttttttttgtttaagttgggtggtgattatttttatagttatgtatttaataattgggttgagtag
>OR911373.1 MtG h1 France
atgattgttttgtttcgacgtaatttaatagatttaccaattaattattctttgaattattattgaagtagtgggtttgtrttgtctatgtttatgattcttcaaatttttactggagtattgttgtcttttttgtatgtagctgattttatgtgtagatttttcatggttatgaatttatctaatgattctttttttacttgatgtttgcgttattggcatatggtaggtgtaaatgtactgtttattttgttattctttcatatgggtatggctttgtattatggtagttatgttaagaagggtgtttggaatgttggttttgtgttatatttgttagttatgggtgaggcatttactggttatatcttaccttggcatcagatgtcttattgggctgccactgtccttacttcaattgttgatagtttgccgttggttggttctatggtctataagtatgtggttggtggattttcggtgtcgggtgtaacattgattcgtgtgttatcggttcatatttgtttggggtttgttatattaggattaatgtttgttcatttattttatcttcataagagtggtaacagtaatccgttgttttcatttaatttgtttaatgatttggtgtattttcattcatatttttctgttaaggatttagtcttgtttatgtttacttgtagactggtagttttttggttgttttttgctcctgatttattggtagatatagaggcatatttagaggctgattatctgaaaactcctgttagtattaagcctgagtgatattttttagccttttatgctattcttcggtgtattaattctaaggttggggggttgttgttgattttatcttttatttttttcttatgagtaccaactgagggtggcactagtgtttatagagtttggcgtcaggttaatttttggttagttgttagtttgtttttgtcattgacttatttaggtgggtgtcacccagagtatccttatttggttatttgtcagttgtttagggtagtaatggtgtttatgatgtttgtttttaagttatattaaatgagagtggtgtgattaggtagttgggtattgactttggatcataagcgtattggagtgatttatagattattaggtatatggtctggttttgttggtttaagttttagtttgttgattcgtgttaattttttggagccttattataatgttatacctttggattgttataattttttggtgactaatcatggtataataatgatctttttttttttgatgcctatattaattggcgggtttggtaattatttattgcctttgttgggtggtttgtctgatttgaatctgccacgtttgaatgctttgagtgcgtggcttttgattccttcattagttttgttgttgattagtatgtgtttgggtgctggtgttggttggactttttatcctccattgtcttcttcatatttttctaggagtagtggtgttgattttttgatgttttctttgcatttagcaggtgtttctagagtttttagttctataaattttatttgtactttgtatagtgtttttatgactaatgtattttctcggacttctattgttctttggtcatatttatttacttctattttattgttagtgacgttgcctgttttggctgctgctattactatgcttttgtttgatcgtaaattttgttctgctttttttgatccgttaggtgggggtgatcctattttatttcagcatatgttttggttttttggtcatccggaggtttatgttttgattctgcctggatttggtataattagtcatatttgtttaagtataagtggtaattttgatgcgtttgggttttatggtttgttatttgctatgttttctatagtgtgtttagggagtagtgtttggggtcatcatatgtttactgttgggttggatgtgaagacggcggttttttttagttctgttacgatgattataggtgttccgactggtataaaggtgtttacttggttgtatatgttgcttaattctagtgtaaataagagtgatcctattttgtggtgggttatttcttttatagtgttgtttacgtttggtggtgttactggtatagttttatctgcttgtgtgttggataatgttttacacgatacttgatttgtggtggctcattttcattatgttatgtcgttaggttcttatataaggattgttgttatgtttatttgatggtgaccgttgattactggtttgaggttgaataagtgttatgtttgtacgcgtggtttatattgatattgttatattttcttttgtattctctgtgttgttttgttttttgtgttgtgtagttgatagattatttgggttttgggtttttttggagttgtgcaggttagcaattattccttcattttttgttggggctaatttaaatttttataatttatataggtctttgttgagctatgtaataatgtgtggattatcgtctgtgctattagtctctgggttatttattaatagcttgtattattttatattttttgggtttgttgtgaagtttggtttgtttccatttatgttatgggtgtatcgtgtgtttagggttggtagctgggtgtttatattttttttaagtgttgttatgaagtttcctgtgttatttttttgttttttgtatcaagtctccggggtttatttagtgtttgttgattgtgggttgactatatttgtgtgtaggtgtttagtgtgattttttaggttgagttgagaatatatatgatgtcatatttctttgtcgtctgttgctacattggttgttgcatgtttttatagtggtatagagatttgtttttttatttattggtattactttttctgggggttatgtagaattatttattttgtggttgtagcagattcaacagatttaaagggatactatttttggttgttttgttttttattattagtgactcctgtgtctatgcctttagtatataagttgagtgtgtgtgttggtatattttattcttcagtttatatcttgttgatttgggctatttatagattttctgagcagttttttttgtttaagttgggtggtgattatttttatagttatgtatttaataattgggttgagtag
>OR911417.1 MtG h40 Alaska St Lawrence island
atgattgttttgtttcgacgtaatttaatagatttaccaattaattattctttgaattattattgaagtagcgggtttgtattgtctatgtttatgattcttcaaatttttactggagtattgttgtcttttttgtatgtggctgattttatgtgtagattttttatggttatgaatttatctaatgattctttttttacttgatgtttgcgttattggcatatggtaggtgtaaatgtactgtttattttgttattctttcatatgggtatggctttgtattatggtagttatgttaagaagggtgtttggaatgttggttttgtgttatgtttgttagttatgggtgaggcatttactggttatattttaccttggcatcagatgtcttattgggctgccactgttcttacttcaattgttgatagtttgccgttagttggttctatggtctataagtatgtggttggtggattttcggtgtcgggtgtaacattgattcgtgtgttatcggttcatatttgtttggggtttgttatattgggattaatgtttgttcatttattttatcttcataagagtggtaacagtaatccgttgttttcatttaatttgtttaatgatttggtgtattttcattcatatttttctgttaaggatttagtcttgtttatgtttacttgtagattggtagttttttggttgttttttgctcctgatttattggtagatatagaggcatatttagaggctgactatctgaaaactcctgttagtattaagcctgagtgatattttttagccttttatgctattcttcggtgtattaattctaaggttggggggttgttgttgattttatcttttatttttttcttatgagtaccaactgagggtggcactagtgtttatagagtttggcgtcaggttaatttttggttagttgttagtttgtttttatcattgacttatttaggtgggtgtcacccagagtatccttatttggttatttgtcagttgtttagggtagtaatggtgtttatgatgtttgtttttaagttgtattaaatgagagtggtgtgattaggtagttgggtattgactttggatcataagcgtattggagtgatttatagattattaggtatatggtctggttttgttggtttaagttttagtttgttgattcgtgttaattttttggagccttattataatgttatacctttggattgttataattttttggtgactaatcatggtataataatgatctttttttttttgatgcctatattaattggtgggtttggtaattatttattgcctttgttgggtggtttgtctgatttgaatctgccacgtttgaatgctttgagtgcgtggcttttgattccttcattggttttgttgttgattagtatgtgtttgggtgctggtgttggttggactttttatcctccattgtcttcttcatatttttctaggagtagtggtgttgattttttgatgttttctttgcatttagcaggtgtttctagagtttttagttctataaattttatttgtactttgtatagtgtttttatgactaatgtattttctcggacttctattgttctttggtcatatttatttacttctattttattgttagtgacgttgcctgttttggctgctgctattactatgcttttgtttgatcgtaaattttgttctgctttttttgatccgttaggtggtggtgatcctattttatttcagcatatgttttggttttttggtcatccggaggtttatgtgttgattctgcctggatttggtataattagtcatatttgtttaagtataagtggtaattttgatgtgtttgggttttatggtttgttgtttgctatgttttctatagtgtgtttagggagtagtgtttggggtcatcatatgtttactgttgggttggatgtgaagacggcggttttttttagttctgttacgatgattataggtgttccgactggtataaaggtgtttacttggttgtatatgttgcttaattctagtgtaaataagagtgatcctattttgtggtgggttatttcttttatagtgttgtttacgtttggtggtgttactggtatagttttatctgcttgtgtgttggataatgttttacacgatacttgatttgtggtggctcattttcattatgttatgtcgttaggttcttatataaggattgttgttatgtttatttgatggtgaccgttgattactggtttgaggttgaataagtgttatgtttgtacgcgtggtttatattgatattgttatattttcgtttgtattctctgtgttgttttgttttttgtgttgtgtagttgatagattatttgggttttgggtttttttggagttgtgcaggttagcaattattccttcattttttgttggggctaatttaaatttttataatttatataggtctttgttgagctatgtaataatgtgtggattatcgtctgtgctattagtctctgggttgtttataaatagcttgtattattttatattttttgggtttgttgtgaagtttggtttgtttccatttatgttatgggtgtatcgtgtgtttagggttggtagctgggtgtttatattttttttaagtgttgttatgaagtttcctgtattatttttttgttttttgtatcaagtctcaggggtttatttagtgtttgttgattgtgggttgactatatttgtgtgtaggtgtttagtgtgattttttaggttgagttgagaatatatatgatgtcatatttctttgtcgtctgttgctacattggttgttgcatgtttttatagtggtatagagatttgtttttttatttattggtattactttttctgggggttatgtagaattatktattttgtggttgtagcagattcaacagatttaaagggatactatttttggttgttttgttttttattattagtgactcctgtgtctatgcctttagtatataagttgagtgtgtgtgttggtatattttattcttcagtttatatcttgttaatttgggctatttatagattttctgagcagttttttttgtttaagttgggtggtgattatttttatagttatgtatttaataattgggttgagtag
>OR911443.2 S63 Russia Altai
atgattgttttgtttcgacgtaatttaatagatttaccaattaattattctttgaattattattgaagtagtgggtttgtattgtctatgtttatgattcttcaaatttttactggagtattgttgtcttttttgtatgtagctgattttatgtgtagattttttatggttatgaatttatctaatgattctttttttacttgatgtttgcgttattggcatatggtaggtgtaaatgtactgtttattttgttattctttcatatgggtatggctttgtattatggtagttatgttaagaagggtgtttggaatgttggttttgtgttatatttgttagttatgggtgaggcatttactggttatattttaccttggcatcagatgtcttattgggctgccactgtccttacttcaattgttgatagtttgccgttggttggttctatggtctataagtatgtggttggtggattttcggtgtcgggtgtaacattgattcgtgtgttatcggttcatatttgtttggggtttgttatattaggattaatgtttgttcatttattttatcttcataagagtggtaacagtaatccgttgttttcatttaatttgtttaatgatttggtgtattttcattcatatttttctgttaaggatttagtcttgtttatgtttacttgtagattggtagttttttggttgttttttgctcctgatttattggtagatatagaggcatatttagaggctgattatctgaaaactcctgttagtattaagcctgagtgatattttttagccttttatgctattcttcggtgtattaattctaaggttggggggttgttgttgattttatcttttatttttttcttatgagtaccaactgagggtggcactagtgtttatagagtttggcgtcaggttaatttttggttagttgttagtttgtttttgtcattgacttatttaggtgggtgtcacccagagtatccttatttggttatttgtcagttgtttagggtagtaatggtgtttatgatgtttgtttttaagttatattaaatgagagtggtgtgattaggtagttgggtattgactttggatcataagcgtattggagtgatttatagattattaggtatatggtctggttttgttggtttaagttttagtttgttgattcgtgttaattttttggagccttattataatgttatacctttggattgttataattttttggtgactaatcatggtataataatgatctttttttttttgatgcctatattaattggtgggtttggtaattatttattgcctttgttgggtggtttgtctgatttgaatttgccacgtttgaatgctttgagtgcgtggcttttgattccttcattagttttgttgttgattagtatgtgtttgggtgctggtgttggttggactttttatcctccattgtcttcttcatatttttctaggagtagtggtgttgattttttgatgttttctttgcatttagcaggtgtttctagagtttttagttctataaattttatttgtactttgtatagtgtttttatgactaatgtattttctcggacttctattgttctttggtcatatttatttacttctattttattgttagtgacgttgcctgttttggctgctgctattactatgcttttgtttgatcgtaaattttgttctgctttttttgatccgttaggtggtggtgatcctattctatttcagcatatgttttggttttttggtcatccggaggtttatgttttgattctgcctggatttggtataattagtcatatttgtttaagtataagtggtaattttgatgcgtttgggttttatggtttgttgtttgctatgttttctatagtgtgtttagggagtagtgtttggggtcatcatatgtttactgttgggttggatgtgaagacggcggttttttttagttctgttacgatgattataggtgttccgactggtataaaggtgtttacttggttgtatatgttgcttaattctagtgtaaataagagtgatcctattttgtggtgggttatttcttttatagtgttgtttacgtttggtggtgttactggtatagttttatctgcttgtgtgttggataatgttttacacgatacttgatttgtggtggctcattttcattatgttatgtcgttaggttcttatataaggattgttgttatgtttatttgatggtgaccgttgattactggtttgaggttgaataagtgttatgtttgtacgcgtggtttatattgatattgttatattttcgtttgtattctctgtgttgttttgttttttgtgttgtgtagttgatagattatttgggttttgggtttttttggagttgtgtaggttagcaattattccttcattttttgttggggctaatttaaatttttataatttatataggtctttgttgagctatgtaataatgtgtggattatcgtctgtgctattagtctctgggttatttataaatagcttgtattattttatattttttgggtttgttgtgaagtttggtttgtttccatttatgttatgggtgtatcgtgtgtttagggttggtagctgggtgtttatattttttttaagtgttgttatgaagtttcctgtgttatttttttgttttttgtatcaagtctctggggtttatttagtgtttgttgattgtgggttgactatatttgtgtgtaggtgtttagtgtgattttttaggttgagttgagaatatatatgatgtcatatttctttgtcgtctgttgctacattggttgttgcatgtttttatagtggtatagagatttgtttttttatttattggtattactttttctgggggttatgtagaattatttattttgtggttgtagcagattcaacagatttaaagggatactatttttggttgttttgttttttattattagtgactcctgtgtctatgcctttagtatataagttgagtgtgtgtgttggtatattttattcttcagtttatatcttgttgatttgggctatttatagattttctgagcagttttttttgtttaagttgggtggtgattatttttatagttatgtatttaataattgggttgagtag
>OP628492.1 Alaska
atgattgttttgtttcgacgtaatttaatagatttaccaattaattattctttgaattattattgaagtagcgggtttgtattgtctatgtttatgattcttcaaatttttactggagtattgttgtcttttttgtatgtggctgattttatgtgtagattttttatggttatgaatttatctaatgattctttttttacttgatgtttgcgttattggcatatggtaggtgtaaatgtactgtttattttgttattctttcatatgggtatggctttgtattatggtagttatgttaagaagggtgtttggaatgttggttttgtgttatgtttgttagttatgggtgaggcatttactggttatattttaccttggcatcagatgtcttattgggctgccactgttcttacttcaattgttgatagtttgccgttagttggttctatggtctataagtatgtggttggtggattttcggtgtcgggtgtaacattgattcgtgtgttatcggttcatatttgtttggggtttgttatattgggattaatgtttgttcatttattttatcttcataagagtggtaacagtaatccgttgttttcatttaatttgtttaatgatttggtgtattttcattcatatttttctgttaaggatttagtcttgtttatgtttacttgtagattggtagttttttggttgttttttgctcctgatttattggtagatatagaggcatatttagaggctgactatctgaaaactcctgttagtattaagcctgagtgatattttttagccttttatgctattcttcggtgtattaattctaaggttggggggttgttgttgattttatcttttatttttttcttatgagtaccaactgagggtggcactagtgtttatagagtttggcgtcaggttaatttttggttagttgttagtttgtttttatcattgacttatttaggtgggtgtcacccagagtatccttatttggttatttgtcagttgtttagggtagtaatggtgtttatgatgtttgtttttaagttgtattaaatgagagtggtgtgattaggtagttgggtattgactttggatcataagcgtattggagtgatttatagattattaggtatatggtctggttttgttggtttaagttttagtttgttgattcgtgttaattttttggagccttattataatgttatacctttggattgttataattttttggtgactaatcatggtataataatgatcnttttttttttgatgcctatattaattggtgggtttggtaattatttattgcctttgttgggtggtttgtctgatttgaatctgccacgtttgaatgctttgagtgcgtggcttttgattccttcattggttttgttgttgattagtatgtgtttgggtgctggtgttggttggactttttatcctccattgtcttcttcatatttttctaggagtagtggtgttgattttttgatgttttctttgcatttagcaggtgtttctagagtttttagttctataaattttatttgtactttgtatagtgtttttatgactaatgtattttctcggacttctattgttctttggtcatatttatttacttctattttattgttagtgacgttgcctgttttggctgctgctattactatgcttttgtttgatcgtaaattttgttctgctttttttgatccgttaggtggtggtgatcctattttatttcagcatatgttttggttttttggtcatccggaggtttatgtgttgattctgcctggatttggtataattagtcatatttgtttaagtataagtggtaattttgatgtgtttgggttttatggtttgttgtttgctatgttttctatagtgtgtttagggagtagtgtttggggtcatcatatgtttactgttgggttggatgtgaagacggcggttttttttagttctgttacgatgattataggtgttccgactggtataaaggtgtttacttggttgtatatgttgcttaattctagtgtaaataagagtgatcctattttgtggtgggttatttcttttatagtgttgtttacgtttggtggtgttactggtatagttttatctgcttgtgtgttggataatgttttacacgatacttgatttgtggtggctcattttcattatgttatgtcgttaggttcttatataaggattgttgttatgtttatttgatggtgaccgttgattactggtttgaggttgaataagtgttatgtttgtacgcgtggtttatattgatattgttatattttcgtttgtattctctgtgttgttttgttttttgtgttgtgtagttgatagattatttgggttttgggtttttttggagttgtgcaggttagcaattattccttcattttttgttggggctaatttaaatttttataatttatataggtctttgttgagctatgtaataatgtgtggattatcgtctgtgctattagtctctgggttgtttataaatagcttgtattattttatattttttgggtttgttgtgaagtttggtttgtttccatttatgttatgggtgtatcgtgtgtttagggttggtagctgggtgtttatattttttttaagtgttgttatgaagtttcctgtattatttttttgttttttgtatcaagtctcaggggtttatttagtgtttgttgattgtgggttgactatatttgtgtgtaggtgtttagtgtgattttttaggttgagttgagaatatatatgatgtcatatttctttgtcgtctgttgctacattggttgttgcatgtttttatagtggtatagagatttgtttttttatttattggtattactttttctgggggttatgtagaattatgtattttgtggttgtagcagattcaacagatttaaagggatactatttttggttgttttgttttttattattagtgactcctgtgtctatgcctttagtatataagttgagtgtgtgtgttggtatattttattcttcagtttatatcttgttaatttgggctatttatagattttctgagcagttttttttgtttaagttgggtggtgattatttttatagttatgtatttaataattgggttgagtag
