# Supplementary material for: Detection of Echinococcus multilocularis in coyotes in Washington State, USA highlights need for increased wildlife surveillance
Source: PLoS Negl Trop Dis. 2026 Mar 24;20(3):e0013502. doi: 10.1371/journal.pntd.0013502 (PMC13012483; doi:10.1371/journal.pntd.0013502)
Supplement: S2 Data — (FAS) [file pntd.0013502.s004.fas]

>Diphyllobothrium sp. AB031365.1
TTAAGCTAAGTCTATGTGCTGCATGCCAAGGTTTTCATGCGTTACATTAATAAGGTTTA-CTTTGTAATT-GGGTAATA-----TTTAGGACTTGATAGTAATGTT-AAATTAATTTGTTAATGTGAAATTGGTTTAGCTCAGGTACACACCGC
>Diphyllobothrium sp. L49458.1
TTAAGCTAAGTCTATGTGCTGCATGCCAAGGTTTTCATGCGTTACATTAATAAAGTTTAACTTTGTAACA-AGGTAATA-----TTTAGGACTTGATAGTAATATT-AAATTAATTTGTTGATGTGAAATTGGTTTAGCTCAGGTACACACCGC
>Dipylidium caninum AB031362.1
TTAAGCTAAGTCTATGTGCTGTTTATTGGAGTTTAAATGCGTTACATTTATATGTTAACATTTGTAATTG-TGTTATT------TTTAGGACTTGATAGTAATACC-TTATTAGTTTGTTGGTGTGAATGTGGTTTAGCTTGGGTACACACCGC
>Dipylidium caninum L49460.1
TTAAGCTAAGTCTATGTGCTGCTTATTAGAGTTTTGATGCGTTACACTTATATAGTAATATGTGTATAGA-TATTATTTG----TTTAGGACTTGATAGTAATATTTAATTTAGTTTGTTAATGTGAATATGGTTTAGCTTGGGTACACACCGC
>Echinococcus granulosus JX040615.1
TTAAGCTAAGTCTATGTGCTGCTTATGGGAGTTTTTGTGTGTTACATTAATAAGGGTGTTATTGTGA-GA-TGATGTGA-----TTTAGGACTTAATAGTAATGTT-AAATGAGTTTGTTGATGTGAAGAGAGTTTAGCTCAGGTACACACCGC
>Echinococcus granulosus JX040616.1
TTAAGCTAAGTCTATGTGCTGCTTATTGGAGTTTTTGTGTGTTACATTAATAAGGGTGTTATTGTAA-GA-TGATGTGA-----TTTAGGACTTAATAGTAATGTT-AAATGAGTTTGTTGATGTGAAGAGAGTTTAGCTCAGGTACACACCGC
>Echinococcus granulosus MF162289.1
TTAAGCCAAGTCTATGTGCTGCTTATGGGAGTTTTTGTGTGTTACATTAATAAGGGTGTTGTTGTAA-TA-TGATATTA-----TTTAGGACTTAATAGTAATGTT-AAATTAGTTTGTTGATGTGAAATGAGTTTAGCTCAGGTACACACCGC
>Echinococcus multilocularis AB031351.1
TTAAGCTAAGTCTATGTGCTGCTTATAAGAGTTTTTGTGTGTTACATTGATAGGAATATTGTTGTAA-TA-TGGTATTG-----TTTAGGACTTAATAGTAATGTTTGAATTAGTTTGTTGATGTGAATTGAGTTTAGCTCAGGTACACACCGC
>Echinococcus multilocularis EU043371.1
TTAAGCTAAGTCTATGTGCTGCTCATAAGAGTTTTTGTGTGTTACATTGATAGGAATATTGTTGTAA-TA-TGGTATTG-----TTTAGGACTTAATAGTAATGTTTGAATTAGTTTGTTGATGTGAATTGAGTTTAGCTCAGGTACACACCGC
>Taenia asiatica AB031356.1
TTAAGCTAAGTCTATGTGCTGCTTATAAAAGTATGCATGCGTTACATTGATAAAGTTTTAGTTGTAAGTGCTATTATA------TTCAGGACTTAAAAGTAATGTT-AAATTAGTTTGTTAATGTGAAATAAGTTTAGCTCATGTACACACCGC
>Taenia crassiceps AB031358.1
TTAAGTCAAGTCTATGTGCTGCTTATAAAAGTATTCATGCGTTACTTTAATAATATGTTAGATGAAA-TATTAATTGA------TTTAGGACTTAATAGTAATGTT-TAATTAGTTTGTAAATGTGAATATAGTTTAGCTCATGTACACACCGC
>Taenia hydatigena AB031352.1
TTAAGCCAAGTCTATGTGCTGCTTATGAAAGTATTCATGCGTTACATTTATAAGGTTTTGGTTGTAA-TACTAAAATA------TTTAGGACTTAAAAGTAATGTT-CAATAAGTTTGTGAGTGTGAAGTAAGTTTAGCTCATGTACACACCGC
>Taenia hydatigena FJ608745.1
TTAAGCCAAGTCTATGTGCTGCTTATGAAAGTATTCATGCGTTACATTTATAAGGTTTTGGTTGTAA-TACTAAAATA------TTTAGGACTTAAAAGTAATGTT-CAATAAGTTTGTGAGTGTGAAGTAAGTTTAGCTCAGGTACACACCGC
>Taenia hydatigena KX081070.1
TTAAGCCAAGTCTATGTGCTGCTTATGAAAGTATTCATGCGTTACATTTATAAGGTTTTGGTTGTAA-TACTAAAATA------TTTAGGACTTAAAAGTAATGTT-CAATAAGTTTGTGAGTGTGAAGTAAGTTTAGCTCTGTTACCACACCG
>Taenia hydatigena KX094336.1
TTAAGCCAAGTCTATGTGCTGCTTATGGAAGTATTCATGCGTTACATTTATAAGGTTTTGGTTGTAA-TACTAAAATA------TTTAGGACTTAAAAGTAATGTT-CAATAAGTTTGTGAGTGTGAAGTAAGTTTAGCTCTGTTACCCCCCCC
>Taenia hydatigena MT784871.1
TTAAGCCAAGTCTATGTGCTGCTTATGAAAGTATTCATGCGTTACATTTATAAGGTTTTGGTTGTAA-TACTAAAATA------TTTAGGACTTAAAAGTAATGTT-CAATAAGTTTGTGAGTGTGAAGTAAGTTTAGCTCATGTACACCCCGC
>Taenia hydatigena MT784873.1
TTAAGCCAAGTCTATGTGCTGCTTATGAAAGTATTCATGCGTTACATTTATAAGGTTTTGGTTGTAA-TACTAAAATA------TTTAGGACTTAAAAGTAATGTT-CAATGAGTTTGTGAGTGTGAAGTAAGTTTAGCTCATGTACACACCGC
>Taenia hydatigena MT784876.1
TTAAGCCAAGTCTATGTGCTGCTTATGAAAGTATTCATGCGTTACATTTATAAGGTTTTGGTTGTAA-TACTAAAATA------TTTAGGACTTAAAAGTAATGTT-CAATAAATTTGTGAGTGTGAAGTAAGTTTAGCTCATGTACACACCGC
>Taenia hydatigena MT784879.1
TTAAGCCAAGTCTATGTGCTGCTTATGGAAGTATTCATGCGTTACATTTATAAGGTTTTGGTTGTAA-TACTAAAATA------TTTAGGACTTAAAAGTAATGTT-CAATAAGTTTGTGAGTGTGAAGTAAGTTTAGCTCATGTACACACCGC
>Taenia martis JX415820.1
TTAAGTCAAGTCTATGTGCTGCTTATAAAAGTATTCATGCGTTACTTTAATAATATGTTGGTTGAAA-TATTAATTAA------TTTAGGACTTAATAGTAATATT-TAATTAATTTGTAGATGTGAATATAGTTTAGCTCATGTACACACCGC
>Taenia martis LT837855.1
TTAAGTCAAGTCTATGTGCTGCTTATAAAAGTATTCATGCGTTACTTTAATAATATGTTGGTTGAAA-TATTAATTAA------TTTAGGACTTAATAGTAATATT-TAATTAATTTGTAGATGTGAATATAGTTTAGCTCAGGTACACACCGC
>Taenia multicepsCM010318.1
TTAAGCCAAGTCTATGTGCTGCTTATAGAAGTATTCATGCGTTACTTTAATAAAGTTTTAGTTGTAAGTACTATCATA------TTCAGGACTTAAAAGTAATGTT-AAATTAGTTTGTTAATGTGAAATAAGTTTAGCTCATGTACACACCGC
>Taenia multiceps GQ228818.1
TTAAGCCAAGTCTATGTGCTGCTTATAGAAGTATTCATGCGTTACTTTAATAAAGTTTTAGTTGTAAGTACTATCATA------TTCAGGACTTAAAAGTAATGTT-AAATTAGTTTGTTAATGTGAAATAAGTTTAGCTCATGTACACACCGT
>Taenia ovis JX134125.1
TTAAGCCAAGTCTATGTGCTGCTTATAGAAGTATTCATGCGTTACTTTTATAAAGTTTTAGCTGTAA-TGCTATCATA------TTTAGGACTTAAAAGTAATGTC-AAATTAGTTTGTTGATGTGAAGTAAGTTTAGCTCATGTACACACCGC
>Taenia ovis JX134128.1
TTAAGCTAAGTCTATGTGCTGCTTATAGAAGTATTCATGCGTTACTTTTATAAAGTTTTAGCTGTAA-TGCTATCATA------TTTAGGACTTAAAAGTAATGTC-AAATTAGTTTGTTGATGTGAAGTAAGTTTAGCTCATGTACACACCGC
>Taenia pisiformis AB031353.1
TTAAGCCAAGTCTATGTGCTGCTTATAAAAGTAATCATGCGTTACATTTATAAATATATAATTGTAA--GATTATGTAA-----TTTAGGACTTAATAGTAATGTT-TAATAAATTTGTAGATGTGAAAAAAGTTTAGCTCAGGTACACACCGC
>Taenia pisiformis AB329716.1
TTAAGCCAAGTCTATGTGCTGCTTATAAAAGTATTCATGCGTTACATTAATAAAAATATAATTGTAA--AATTATATAA-----TTTAGGACTTAATAGTAATATT-TAATTAGTTTGTAAATGTGAAGAAAGTTTAGCTCAGGTACACACCGC
>Taenia pisiformis AB704403.1
TTAAGCCAAGTCTATGTGCTGCTTATAAAAGTATTCATGCGTTACATTAATAAAAGTATAACTGTAA--GGTTATATAA-----TTTAGGACTTAATAGTAATATT-TAATTAATTTGTAAATGTGAAGAAAGTTTAGCTCAGGTACACACCGC
>Taenia polyacantha DQ408419.1
TTAAGCCAAGTCTATGTGCTGCTTATTAAAGTATTCATGCGTTACATTTATAAGGTTACATTTGTAA-AAATGTAATA------TTCAGGACTTAAAAGTAATATT-AAATTAATTTGTTAGTGTGAAAAAAGTTTAGCTCAGGTACACACCGC
>Taenia saginata KC344679.1
TTAAGCTAAGTCTATGTGCTGCTTATAAAAGTATACATGCGTTACATTGATAAAGTTTTAGTTGTAAGTGCTATTATA------TTCAGGACTTAAAAGTAATGTT-AAATTAGTTTGTTAATGTGAAGTAAGTTTAGCTCATGTACACACCGC
>Taenia saginata KC344686.1
TTAAGCTAAGTCTATGTGCTGCTTATAAAAGTATACATGCGTTACATTGATAAAGTTTTAGTTGTAAGTGCTATTATA------TTCAGGACTCAAAAGTAATGTT-AAATTAGTTTGTTAATGTGAAGTAAGTTTAGCTCATGTACACACCGC
>Taenia saginata KC344690.1
TTAAGCTAAGTCTATGTGCTGCTTATAAAAGTATACATGCGTTACATTGATAAAGTTTTAGTTGAAAGTGCTATTATA------TTCAGGACTTAAAAGTAATGTT-AAATTAGTTTGTTAATGTGAAGTAAGTTTAGCTCATGTACACACCGC
>Taenia saginata KC344695.1
TTAAGCTAAGTCTATGTGCTGCTCATAAAAGTATACATGCGTTACATTGATAAAGTTTTAGTTGTAAGTGCTATTATA------TTCAGGACTTAAAAGTAATGTT-AAATTAGTTTGTTAATGTGAAGTAAGTTTAGCTCATGTACACACCGC
>Taenia saginata OL410280.1
TTAAGCTAAGTCTATGTGCTGCTTATAAAAGTATACATGCGTTACATTGATAAAGTTTTAGTTGTAAGTGCTATTATA------TTCAGGACTTAAAAGTAATGTT-AAATTAGTTTGTTAATGTGAAGTAAGTTTAGCTCAGGTACACACCGC
>Taenia saginata L49445.1
TTAAGCTAAGTCTATGTGCTGCTTATAAAAGTATACATGCGTTACATTGATAAAGTTTTAGTTGTAAGTGCTATTATA------TTTAGGACTTAAAAGTAATGTT-AAATTAGTTTGTTAATGTGAAGTAAGTTTAGCTCATGTACACACCGC
>Taenia saginata OM949878.1
TTAAGCTAAGTCTATGTGCTGCTTATAAAAGTATACATGCGTTACATTGATAAAGTTTTAGTTGTAAGTGCTATTATA------TTCAGGACTTAAAAGTAATGAT-AAATTAGTTTGTTAATGTGAAGTAAGTTTAGCTCATGTACACACCGC
>Taenia saginata NC009938.1
TTAAGCTAAGTCTATGTGCTGCTTATAAAAGTATACATGCGTTACATTGATAAAGTTTTAGTTGTAAGTGCTATTATA------TTCAGGACTTAAAAGTAACGTT-AAATTAGTTTGTTAATGTGAAGTAAGTTTAGCTCATGTACACACCGC
>Taenia serialis DQ104236.1
TTAAGCCAAGTCTATGTGCTGCTTATAAAAGTATTCATGCGTTACTTTAATAAAGTTTTAGTTGTAAATACTATTATA------TTCAGGACTTAAAAGTAATGTT-AAATTAGTTTGTTAACGTGAAGTAAGTTTAGCTCAGGTACACACCGC
>Taenia serialis KF414739.1
TTAAGCCAAGTCTATGTGCTGCTTATAAAAGTATTCATGCGTTACTTTAATAAAGTTTTAGTTGTAAATACTATTATA------TTCAGGACTTAAAAGTAATGTT-AAATTAGTTTGTTAACGTGAAGTAAGTTTAGCTCGGGTACACACCGC
>Taenia serialis LC085644.1
TTAAGCCAAGTCTATGTGCTGCTTATAAAAGTATTCATGCGTTACTTTAATAAAGTTTTAGTTGTAAGTACTATTATA------TTCAGGACTTAAAAGTAATGTT-AAATTAGTTTGTTAACGTGAAGTAAGTTTAGCTCAGGTACACACCGC
>Taenia serialis DQ104238.1
TTAAGCCAAGTCTATGTGCTGCTTATAGAAGTATTCATGCGTTACTTTAATAAAGTTTTAGTTGTAAGCACTATTATA------TTTAGGACTTAAAAGTAATGTT-AAATTAGTTTGTTAATGTGAAATAAGTTTAGCTCACGTACACACCGC
>Taenia serialis EU219546.1
TTAAGCCAAGTCTATGTGCTGCTTATAGAAGTATTCATGCGTTACTTTAATAAAGTTTTAGTTGTAAGCACTATTATA------TTTAGGACTTAAAAGTAATGTT-AAATTAGTTTGTTAATGTGAAATAAGTTTAGCTCAGGTACACACCGC
>Taenia krabbei MT226756.1
TTAAGCCAAGTCTATGTGCTGCTTATAGAAGTATTCATGCGTTACTTTAATAAAGTTTTAGTTGTAAGCACTATTATA------TTTAGGACTTAAAAGTAATGTT-AAATTAGTTTGTTAATGTGAAATAAGTTTAGCTCA------------
>Taenia solium AB031357.1
TTAAGCCAAGTCTATGTGCTGCTTATAAAAGTATTTATGCGTTACTTTGATAAAGTTTTAGTTGTAATA-CTATTATATA----TTTAGGACTTAAGAGTAATATC-AAATTAGTTTGTTGGTGTGAAATAAGTTTAACTCATGTACACACCGC
>Taenia taeniaeformis AB031354.1
TTAAGCCAAGTCTATGTGCTGTTTATAAAAGTATTCATGCGTTACATTAATAAATGTTAGATTGTGATATTTGATAA-------TTTAGGACTTAAAAGTAATGTT-TAATAAGTTAGTAAACGTGAAAAGAGTTTAGCTCAGGTACACACCGC
>Taenia taeniaeformis EU219548.1
TTAAGCCAAGTCTATGTGCTGTTTATAAAAGTATTCATGCGTTACATTAATAAGTATTTAATTGTAATATTAGATGA-------TTTAGGACTTAAAAGTAATGTT-TAATTAATTAGTAAATGTGAAATAAGTTTAGCTCAGGTACACACCGC
>Taenia taeniaeformis EU219552.1
TTAAGCCAAGTCTATGTGCTGTTTATAAAAGTATTCATGCGTTACATTAATAAGTATTTAATTGTAATATTAGATGA-------TTTAGGACTTAAATGTAATGTT-TAATTAATTAGTAAATGTGAAATAAGTTTAGCTCAGGTACACACCGC
>Taenia polyacantha LT635751.1
TTAAGCCAAGTCTATGTGCTGCTTATTAAAGTATTCATGCGTTACATTTATAAGGTTACATTTGTAAAAATGTAATA-------TTTAGGACTTAAAAGTAATATT-AAATTAATTTGTTAGTGTGAAAAAAGTTTAGCTCATGTACACACCGC
>Taenia polyacantha LT635752.1
TTAAGCCAACTCTATGTGCTGCTTATTAAAGTATTCATGCGTTACATTTATAAGGTTACATTTGTAAAAATGTAATA-------TTTAGGACTTAAAAGTAATATG-AAATTAATTTGTGAGTATGAAAAAAGTTTAGCTCAGGTACACACCGC
>Taenia polyacantha OR020966.1
TTAAGCCAAGTCTATGTGCTGCTTATTAAAGTATTCATGCGTTACATTTATAAGGTTACATTTGTAAAAATGTAATA-------TTCAGGACTTAAAAGTAATATT-AAATTAATTTGTGAGTATGAAAAAAGTTTAGCTCATGTACACACCGC
>Taenia polyacantha LT635750.1
TTAAGCCAAGTCTATGTGCTGCTTATTAAAGTATTCATGCGTTACATTTATAAGGTTACATTTGTAAAAATGTAATA-------TTCAGGACTTAAAAGTAATATT-AAATTAATTTGTTAGTGTGAAAAAAGTTTAGCTCATGTACACACCGC
>Taenia polyacantha EU219542.1
TTAAGCCAAGTCTATGTGCTGCTTATTAAAGTATTCATGCGTTACATTTATAAGGTTACATTTGTAAAAATGTAATA-------TTCAGGACTTAAAAGTAATATT-AAATTAATTTGTTAGTGTGAAAAAAGTTTAGCTCAGGTACACACCGC
>Mesocestoides canislagopodis KT232151.1
TTAAGCCAAGTCTATGTGCTGCTTGTAAAAGGTTTCATGCGTTACATTTATAAATTTGGTTATGTAA-TTAACTTTGTGAA---TTGAGGACTTAAAAGTAATGTA-GAATAAGTTTGTTTACATGAAAAGGGTTTAGCTTGGGTACACACCGC
>Mesocestoides litteratus JN088186.1
TTAAGCCAAGTCTATGTGCTGCTTGTAAAAGATTTCATGCGTTACATTTATATTTATAAATTATGAGAATTTAATTTTTA----ATTAGGACTTAAAAGTAATATA-GAATGATTTTGTCTATGTGAAAAAGGTTTAGCTCAGGTACAACACAC
>Mesocestoides litteratus MF495482.1
TTAAGCCAAGTCTATGTGCTGCTTGTAAAAGATTTCATGCGTTACATTTATATTTATAAATTATGAGAATTTAATTTTTA----ATTAGGACTTAAAAGTAATATA-GAATGATTTTGTCTATGTGAAAAAGGTTTAGCTCAGGTACACACCGC
>Mesocestoides litteratus MN505203.1
TTAAGCCAAGTCTATGTGCTGCTTGTAAAAGATTTCATGCGTTACATTTATAGTTATAAATTATGAGAATTTAATTTTTA----ATTAGGACTTAAAAGTAATATA-GAATGATTTTGTCTATGTGAAAAAGGTTTAGCTCAGGTACACACCGC
>Mesocestoides litteratus MN505202.1
TTAAGCCAAGTCTATGTGCTGCTTGTAAAAGATTTCATGCGTTACATTTATAGTTATAAATTATGAGAATTTAATTTTTA----ATTAGGACTGAAAAGTAATATA-GAATGATTTTGTCTATGTGAAAAAGGTTTAGCTCAGGTACACACCGC
>Mesocestoides lineatus EF567417.1
TTAAGCCAAGTCTATGTGCTGCTTGTAAAAGATTTCATGCGTTACATTTATATTTATA--TTATGAGAATTTAATTTTTA----ATTAGGACTTAAAAGTAATATA-GAATGATTTTGTCTATGTGAAAAAGGTTTAGCTTGGGTACACACCGC
>Mesocestoides lineatus AB787552.1
TTAAGCCAAGTCTATGTGCTGCTTGTAAAAGGTTTCATGCGTTACATTTATAAGTTTGG-TTATGTA-ATTAACTTTGTAAA--TTGAGGACTTAAAAGTAATGTA-GAATAAGTTTGTTTACATGAAAAGGGTTTAGCTTGGGTACACACCGC
>Mesocestoides lineatus AB787553.1
TTAAGCCAAGTCTATGTGCTGCTTGTAAAAGGTTTCATGCGTTACATTTATAAGTTTGG-TTATGTA-ATTAACTTTGTAAA--TTGAGGACTTAAAAGTAATGTA-GAATAAGTTTGTTTACATGCAAAGGGTTTAGCTTGGGTACACACCGC
>Mesocestoides leptothylacus L49451.1
TTAAGCCAAGTCTATGTGCTGCGTGTAAAAGATTTCATGCGTTACATTTATAGTTATAAATTATGAGAATTTAATTTTTA----ATTAGGACTTAAAAGTATTATA-GAATAATTTTGTCTATGTGAAAAGGGTTTAGCTTGGGTACACACCGC
>Mesocestoides corti-vogae1
TTAAGCCAAGTCTATGTGCTGCTTGTAAAAGATTTCATGCGTTACATTTATAGTATATTCATCATGTGAATAGATGTAAA----TTTAGGACTTAAAAGTAATATA-GAATTAGTTTGTCTATGTGAAATGGGTTTAGCTTGGGTACACACCGC
>Mesocestoides corti-vogae2
TTAAGCCAAGTCTATGTGCTGCTTGTAAAAGATTTCATGCGTTACATTTATAAATTTATTCTTGTAAATTGGGTTTTGTTTATATTGAGGACTTAAAAGTAATGTA-GAATTAGTTTGTCTATGTGAAAAGGGTTTAGCTTGGGTACAACACAC
>Mesocestoides sp. MG214761.1
TTAAGCCAAGTCTATGTGCTGCGTGTAAAAGATTTCATGCGTTACATTTATAGTCAATTAAATTTTAGTAGTAAAATGTTGA--TTAAGGACTTAAAAGTAATGTA-GAATAAGATTGTCTATGTGAAAAGGGTTTAGCTCAGGTACACACCGC
>Mesocestoides sp. AB908164.1
TTAAGCCAAGTCTATGTGCTGCTTGTAAGAGATTTCATGCGTTACATTTATAAATTTAGCTATGTGATTGAGTTAATAAA----TTAAGGACTTAAAAGTAATGTA-GAATCAGTTTGTCTATGTGAAATGGGTTTAGCTTGGGTACACACCGC
>Mesocestoides melesi MN505192.1
TTAAGCCAAGTCTATGTGCTGCTTGTAAAAGTTTTCATGCGTTACGTTAATAAGTTTGGTTGTGTAAGTGGCTTAAAAA-----TTTAGGACTTAAAAGTAATATA-GTATCAGTTTGTCTGTATGAAAAGGGTTTAGCTTGGGTACACACCGC
>Mesocestoides melesi MN505208.1
TTAAGCCAAGTCTATGTGCTGCTTGTAAAAGTTTTCATGCGTTACATTAATAAGTTTGGTTGTGTAAGTGGCTTAAAAA-----TTTAGGACTTAAAAGTAATATA-GTATCAGTTTGTCTGTATGAAAAGGGTTTAGCTTGGGTACACACCGC
>Mesocestoides melesi MN505196.1
TTAAGCCAAGTCTATGTGCTGCTTGTAAAAGTTTTCATGCGTTACATTAATAAGTTTGGTTGTGTAAGTGGCTTAAGAA-----TTTAGGACTTAAAAGTAATATA-GTATCAGTTTGTCTGTATGAAAAGGGTTTAGCTTGGGTACACACCGC
>Mesocestoides sp. MH992719.1
TTAAGCCAAGTCTATGTGCTGCTTGTAAAAGATTTCATGCGTTACATTTATAAATTTATTCTTGTAAATTGGGTTTTGTTTATATTGAGGACTTAAAAGTAATGTA-GAATTAGTTTGTCTATGTGAAAAGGGTTTAGCTTGGGTACACACCGC
>Mesocestoides sp. MH992716.1
TTAAGCCAAGTCTATGTGCTGCTTGTGAAAGATTTCATGCGTTACATTTATAAATTTATTCCTGTAAGTTGGGTTTTGTTTACATTGAGGACTTAAAAGTAATGTA-GAATTAGTTTGTCTATGTGAAAAGGGTTTAGCTCGGGTACACACCGC
>Mesocestoides sp. MH992714.1
TTAAGCCAAGTCTATGTGCTGCTTGTGAAAGATTTCATGCGTTACATTTATAAATTTATTCCTGTAAGTTGGGTTTTGTTTATATTGAGGACTTAAAAGTAATGTA-GAATTAGTTTGTCTATGTGAAAAGGGTTTAGCTCGGGTACACACCGC
>Mesocestoides sp. MH992704.1
TTAAGCCAAGTCTATGTGCTGCTTAAATAAGTTTTCATGCGTTACATTTATAACTTTGTATTATTGTAAAATGATAGTTAA---TTTAGGACTCAAAAGTAATGTA-TAATCAGTTTGTATATGTGAAATTGGTTTAGCTTAGGTACACACCGC
>Mesocestoides sp. MH992708.1
TTAAGCCAAGTCTATGTGCTGCCTGTAAAAGGTTTCATGCGTTACATTTATAAGTTTAGTTATGTAATTAATTTTGTAAA----TTGAGGACTTAAAAGTAATGTA-GTATTAGTTTGTCTACGTGAAATGGGTTTAGCTTGGGTACACACCGC
>Mesocestoides sp. MZ724175.1
TTAAGCCAAGTCTATGTGCTGCGTGTAAAAGATTTCATGCGTTACATTAATAATCATTAGGTTTTAGTAATAAAATATTGA---TTAAGGACTTAAAAGTAATATA-GAATAAAGTTGTTTATGTGAAAAGGGTTTAACTCAGGTACACACCGC
>Mesocestoides sp. OP133170.1
TTAAGCCAAGTCTATGTGCTGCATGTAAAAGTTTTCATGCGTTACATTTATAATCATTAAAATTTATTAGTAGAAAGTTGA---TTGAGGACTTAAAAGTAATATA-GAATAAAGTTGTCTATGTGAAAAGGGTTTAGCTTGGGTACACACCGC
>Mesocestoides sp. ON855065.1
TTAAGCCAAGTCTATGTGCTGCATGTAAAAGTTTTCATGCGTTACATTTATAATCATTAAAATTTAGTAGTAGAAAGTTGA---TTGAGGACTTAAAAGTAATATA-GAATAAAGTTGTCTATGTGAAAAGGGTTTAGCTTGGGTACACACCGC
>Mesocestoides sp. MH992717.1
TTAAGCCAAGTCTATGTGCTGCTTGTGAAAGATTTCATGCGTTACATTTATAAATTTATTCCTGTAAGTTGGGTCTTGTTTACATTGAGGACTTAAAAGTAATGTA-GAATTAGTTTGTCTATGTGAAAAGGGTTTAGCTCGGGTACACACCGC
>Mesocestoides sp. AB787555.1
TTAAGCCAAGTCTATGTGCTGCGTGTAAAAGATTTCATGCGTTACATTAATAATCATTAGGTTTTAGTAATAAAATATTGA---TTAAGGACTTAAAAGTAATATA-GAATAAAGTTGTCTATGTGAAAAGGGTTTAACTCAGGTACACACCGC
>Mesocestoides sp. AB787556.1
TTAAGCCAAGTCTATGTGCTGCGTGTAAAAAATTTCATGCGTTACATTAATAATCATTAGGTTTTAGTAATAAAATATTGA---TTATGGACTTAAAAGTAATATA-TAATAAAGTTGTCTATGTGAAAAGGGTTTAACTCAGGTACACACCGC
>Spirometra erinaceieuropaei KT376650.1
TTAAGCTAAGTCTATGTGCTGCATGTTGGGGTTTTCATGCGTTACATTTATAAACTTTAATACCTGTAATGGTTTATAT-----TTTAGGACTTGATAGTAATACT-AAATAAGTTTGTTGGTGTGAAAGTGGTTTAGCTCAGGTACACACCGC
